# Supplementary material for: Real-time precision opto-control of chemical processes in live cells
Source: Nat Commun. 2022 Jul 27;13:4343. doi: 10.1038/s41467-022-32071-z (PMC9329476; doi:10.1038/s41467-022-32071-z)
Supplement: Supplementary file 16 — Source Data [file 41467_2022_32071_MOESM16_ESM.zip]

Archive with 220 entries (219 files):
- Figure 1/beamprofile0order.png
- Figure 1/beamprofilebothbeams.png
- Figure 1/response time.opju
- Figure 2/## 1045 nm 570 nm channel 0.5 V low magenta.png
- Figure 2/## 1045 nm 570 nm channel 0.72 V low magenta.png
- Figure 2/## 1045 nm 570 nm channel 1.2 V optimal magenta.png
- Figure 2/## 800 nm ex 570 nm channel.png
- Figure 2/0.4 V first peak magenta.png
- Figure 2/1045 nm ex 570 nm channel.png
- Figure 2/beads SRS 2955 peak.png
- Figure 2/beads SRS 2990 no peak.png
- Figure 2/beads SRS 3060 peak.png
- Figure 2/Composite 0.4 V image both peaks.png
- Figure 2/Mia PaCa2 0.7 V transmission magenta.png
- Figure 2/Mia PaCa2 30 mW 100 mW 0.6 SRS overlap.png
- Figure 2/Mia PaCa2 30 mW 100 mW 0.6 SRS.png
- Figure 2/SRS Mia PACA 3 30 mW 60 mW 0.003 60x obj video 3.txt
- Figure 2/SRS peaks.opju
- Figure 2/Trajectory 5.txt
- Figure 2/Trajectory leaking.txt
- Figure 2/Trajectory number APX.avi
- Figure 2/Trajectory number APX.png
- Figure 2/Trajectory number APX-1.png
- Figure 2/Trajectory number APX-11.png
- Figure 2/Trajectory number APX-31.png
- Figure 2/Trajectory number LD.avi
- Figure 2/Trajectory number LD.png
- Figure 2/Trajectory number LD-1.png
- Figure 2/Trajectory number LD-11.png
- Figure 2/Trajectory number LD-31.png
- Figure 3/AVG_Stack.png
- Figure 3/Composite 1.png
- Figure 3/Composite 2.png
- Figure 3/Composite 3.png
- Figure 3/ER and 0.25 0.1V.png
- Figure 3/ER and 0.25 0.1V-1.png
- Figure 3/ER and 0.25 0.25V.png
- Figure 3/ER and 0.25 0.25V-1.png
- Figure 3/Mia PaCa 2 fixed 30mW 100mW 0.004 60 x obj 10 frames 0.2 2.png
- Figure 3/MIA PaCa 30 mW 100 mW one box B1 0.28 0.004 60x no LD 10 frames composit.png
- Figure 3/MIA PaCa 30 mW 100 mW one box B1 0.28 0.004 60x no LD 10 frames.png
- Figure 3/MIA PaCa 30mW 100mW both box B1 0.16 B2 0.1 0.004 60x no LD 10 frames composit.png
- Figure 3/MIA PaCa 30mW 100mW both box B1 0.16 B2 0.1 0.004 60x no LD 10 frames.png
- Figure 3/MIA PaCa 30mW 100mW both box B1 0.3 B2 0.2 0.004 60x no LD 10 frames composit.png
- Figure 3/MIA PaCa 30mW 100mW both box B1 0.3 B2 0.2 0.004 60x no LD 10 frames.png
- Figure 3/PS PSF NADH 30mW 60mW 60x 0.003 PMT 450nm 0.02V 0.125V.png
- Figure 3/PS PSF NADH 30mW 60mW 60x 0.003 PMT 450nm 0.02V 0.25V.png
- Figure 3/PS PSF NADH 30mW 60mW 60x 0.003 PMT 450nm 0.02V 0.375V.png
- Figure 3/PS PSF NADH 30mW 60mW 60x 0.003 PMT 450nm 0.02V 0.5V.png
- Figure 3/PS PSF NADH 30mW 60mW 60x 0.003 PMT 450nm 0.02V 0V.png
- Figure 3/PS PSF NADH 30mW 60mW 60x 0.003 PMT 450nm 0.05V 0.125V.png
- Figure 3/PS PSF NADH 30mW 60mW 60x 0.003 PMT 450nm 0.05V 0.25V.png
- Figure 3/PS PSF NADH 30mW 60mW 60x 0.003 PMT 450nm 0.05V 0.375V.png
- Figure 3/PS PSF NADH 30mW 60mW 60x 0.003 PMT 450nm 0.05V 0.5V.png
- Figure 3/PS PSF NADH 30mW 60mW 60x 0.003 PMT 450nm 0.05V 0V.png
- Figure 3/PS PSF NADH 30mW 60mW 60x 0.003 PMT 450nm 0.08V 0.125V.png
- Figure 3/PS PSF NADH 30mW 60mW 60x 0.003 PMT 450nm 0.08V 0.25V.png
- Figure 3/PS PSF NADH 30mW 60mW 60x 0.003 PMT 450nm 0.08V 0.375V.png
- Figure 3/PS PSF NADH 30mW 60mW 60x 0.003 PMT 450nm 0.08V 0.5V.png
- Figure 3/PS PSF NADH 30mW 60mW 60x 0.003 PMT 450nm 0.08V 0V.png
- Figure 3/PS PSF NADH 30mW 60mW 60x 0.003 PMT 450nm 0.1V 0.125V.png
- Figure 3/PS PSF NADH 30mW 60mW 60x 0.003 PMT 450nm 0.1V 0.25V.png
- Figure 3/PS PSF NADH 30mW 60mW 60x 0.003 PMT 450nm 0.1V 0.375V.png
- Figure 3/PS PSF NADH 30mW 60mW 60x 0.003 PMT 450nm 0.1V 0.5V.png
- Figure 3/PS PSF NADH 30mW 60mW 60x 0.003 PMT 450nm 0.1V 0V.png
- Figure 3/PS PSF NADH 30mW 60mW 60x 0.003 PMT 450nm 0V 0.125V.png
- Figure 3/PS PSF NADH 30mW 60mW 60x 0.003 PMT 450nm 0V 0.25V.png
- Figure 3/PS PSF NADH 30mW 60mW 60x 0.003 PMT 450nm 0V 0.375V.png
- Figure 3/PS PSF NADH 30mW 60mW 60x 0.003 PMT 450nm 0V 0.5V.png
- Figure 3/PS PSF NADH 30mW 60mW 60x 0.003 PMT 450nm 0V 0V.png
- Figure 3/PS PSF NADH 30mW 60mW 60x 0.003 PMT 450nm Box1 only 0.02V.png
- Figure 3/PS PSF NADH 30mW 60mW 60x 0.003 PMT 450nm Box1 only 0.05V.png
- Figure 3/PS PSF NADH 30mW 60mW 60x 0.003 PMT 450nm Box1 only 0.08V.png
- Figure 3/PS PSF NADH 30mW 60mW 60x 0.003 PMT 450nm Box1 only 0.1V.png
- Figure 3/PS PSF NADH 30mW 60mW 60x 0.003 PMT 450nm Box1 only 0V.png
- Figure 3/PS PSF NADH 30mW 60mW 60x 0.003 PMT 450nm Box1 only 450 nm 0.08V.png
- Figure 3/PS PSF NADH 30mW 60mW 60x 0.003 PMT 450nm Box1 only 450 nm 0.125V #4.png
- Figure 3/PS PSF NADH 30mW 60mW 60x 0.003 PMT 450nm Box1 only 450 nm 0.125V 3.png
- Figure 3/PS PSF NADH 30mW 60mW 60x 0.003 PMT 450nm Box1 only 450 nm 0.1V.png
- Figure 3/PS PSF NADH 30mW 60mW 60x 0.003 PMT 450nm OFF OFF.png
- Figure 3/PS PSF NADH 30mW 60mW 60x 0.003 SRS OFF OFF and PMT 450 nm merge.png
- Figure 3/PS PSF NADH 30mW 60mW 60x 0.003 SRS OFF OFF.png
- Figure 3/SRS CH #5.png
- Figure 3/TPEF 30mW 40mW fs 60x 0.003 TWO BOX 0.25 0.1V #5.png
- Figure 3/TPEF 30mW 40mW fs 60x 0.003 TWO BOX 0.25 0.25V #5.png
- Figure 3/TPEF 30mW 40mW fs 60x 0.003 TWO BOX 0.25 0.27V #5.png
- Figure 3/TPEF 30mW 40mW fs 60x 0.003 TWO BOX 0.25 0V #5.png
- Figure 3/TPEF 30mW 40mW fs 60x 0.003 TWO BOX 0.25 0V blocked only ER #5.png
- Figure 4/area SRS intesnity analysis.xlsx
- Figure 4/Intensity change over area fitting.opju
- Figure 4/Intensity profiles.opju
- Figure 4/Mia PaCa 2 cells 30 mW  80 mW 0.003 40x obj active pixels 3 cropped.png
- Figure 4/Mia PaCa 2 cells 30 mW  80 mW 0.003 40x obj active pixels 3.png
- Figure 4/Mia PaCa 2 cells 30 mW  80 mW 0.003 40x obj CH cropped.png
- Figure 4/Mia PaCa 2 cells 30 mW  80 mW 0.003 40x obj CH.png
- Figure 4/Mia PaCa 2 cells 30 mW  80 mW 0.003 40x obj image fully open 3 cropped.png
- Figure 4/Mia PaCa 2 cells 30 mW  80 mW 0.003 40x obj image fully open 3.png
- Figure 4/Mia PaCa 2 cells 30 mW  80 mW 0.003 40x obj image subtract 3 cropped.png
- Figure 4/Mia PaCa 2 cells 30 mW  80 mW 0.003 40x obj image subtract 3.png
- Figure 4/Mia PaCa 2 cells 30 mW  80 mW 0.003 40x obj SRS blocked 3 cropped color.png
- Figure 4/Mia PaCa 2 cells 30 mW  80 mW 0.003 40x obj SRS blocked 3 cropped.png
- Figure 4/Mia PaCa 2 cells 30 mW  80 mW 0.003 40x obj SRS blocked 3.png
- Figure 4/Mia PaCa 2 cells 30 mW  80 mW 0.003 40x obj SRS open 3 cropped 16 color.png
- Figure 4/Mia PaCa 2 cells 30 mW  80 mW 0.003 40x obj SRS open 3 cropped 16 colot.png
- Figure 4/Mia PaCa 2 cells 30 mW  80 mW 0.003 40x obj SRS open 3 cropped.png
- Figure 4/Mia PaCa 2 cells 30 mW  80 mW 0.003 40x obj SRS open 3.png
- Figure 5/Mia PaCa 2 cells 30 mW  80 mW 0.003 40x ALWAYS ON open 06.png
- Figure 5/Mia PaCa 2 cells 30 mW  80 mW 0.003 40x CH cell.png
- Figure 5/Mia PaCa 2 cells 30 mW  80 mW 0.003 40x CLOSED CMTE 01.png
- Figure 5/Mia PaCa 2 cells 30 mW 80 mW 0.003 40x two box U0.12 L0.1 active pixel 01 frame 1 #2 cropped.png
- Figure 5/Mia PaCa 2 cells 30 mW 80 mW 0.003 40x two box U0.12 L0.1 active pixel 01 frame 1 Active pixels #2 cropped.png
- Figure 5/Mia PaCa 2 cells 30 mW 80 mW 0.003 40x two box U0.12 L0.1 active pixel 01 frame 1 Active pixels cropped.png
- Figure 5/Mia PaCa 2 cells 30 mW 80 mW 0.003 40x two box U0.12 L0.1 active pixel 01 frame 1 Active pixels.png
- Figure 5/Mia PaCa 2 cells 30 mW 80 mW 0.003 40x two box U0.12 L0.1 active pixel 01 frame 1 cropped.png
- Figure 5/Mia PaCa 2 cells 30 mW 80 mW 0.003 40x two box U0.12 L0.1 active pixel 01 frame 1.png
- Figure 5/Mia PaCa 2 cells 30 mW 80 mW 0.003 40x two box U0.12 L0.1 active pixel 01 frame 2 #2 cropped.png
- Figure 5/Mia PaCa 2 cells 30 mW 80 mW 0.003 40x two box U0.12 L0.1 active pixel 01 frame 2 cropped.png
- Figure 5/Mia PaCa 2 cells 30 mW 80 mW 0.003 40x two box U0.12 L0.1 active pixel 01 frame 2.png
- Figure 5/Mia PaCa 2 cells 30 mW 80 mW 0.003 40x two box U0.12 L0.1 active pixel 01 intensity difference cropped.png
- Figure 5/Mia PaCa 2 cells 30 mW 80 mW 0.003 40x two box U0.12 L0.1 active pixel 01 intensity difference.png
- Figure 5/Mia PaCa 2 cells 30 mW 80 mW 0.003 40x two box U0.12 L0.1 active pixel 01.avi
- Figure 5/Mia PaCa 2 cells 30 mW 80 mW 0.003 40x two box U0.15 L0.1 active pixel 01.avi
- Figure 5/Mia PaCa 2 cells 30 mW 80 mW 0.003 40x two box U0.4 L0.15 active pixel 01 frame 1 #2 cropped.png
- Figure 5/Mia PaCa 2 cells 30 mW 80 mW 0.003 40x two box U0.4 L0.15 active pixel 01 frame 1 Active pixels #2 cropped.png
- Figure 5/Mia PaCa 2 cells 30 mW 80 mW 0.003 40x two box U0.4 L0.15 active pixel 01 frame 1 Active pixels cropped.png
- Figure 5/Mia PaCa 2 cells 30 mW 80 mW 0.003 40x two box U0.4 L0.15 active pixel 01 frame 1 Active pixels.png
- Figure 5/Mia PaCa 2 cells 30 mW 80 mW 0.003 40x two box U0.4 L0.15 active pixel 01 frame 1 cropped.png
- Figure 5/Mia PaCa 2 cells 30 mW 80 mW 0.003 40x two box U0.4 L0.15 active pixel 01 frame 1.png
- Figure 5/Mia PaCa 2 cells 30 mW 80 mW 0.003 40x two box U0.4 L0.15 active pixel 01 frame 2 #2 cropped.png
- Figure 5/Mia PaCa 2 cells 30 mW 80 mW 0.003 40x two box U0.4 L0.15 active pixel 01 frame 2 cropped.png
- Figure 5/Mia PaCa 2 cells 30 mW 80 mW 0.003 40x two box U0.4 L0.15 active pixel 01 frame 2.png
- Figure 5/Mia PaCa 2 cells 30 mW 80 mW 0.003 40x two box U0.4 L0.15 active pixel 01 intensity difference cropped.png
- Figure 5/Mia PaCa 2 cells 30 mW 80 mW 0.003 40x two box U0.4 L0.15 active pixel 01 intensity difference.png
- Figure 5/Mia PaCa 2 cells 30 mW 80 mW 0.003 40x two box U0.4 L0.15 active pixel 01.avi
- Figure 5/U015U01.opju
- Figure 5/U04U015.opju
- Figure 6/CH crop.png
- Figure 6/CH.png
- Figure 6/ER AP crop.png
- Figure 6/ER AP.png
- Figure 6/ER CMTE Crop.png
- Figure 6/ER CMTE.png
- Figure 6/Subtraction crop.png
- Figure 6/Subtraction.png
- Figure 7/After blue.png
- Figure 7/Area analysis summary.xlsx
- Figure 7/Before blue.png
- Figure 7/Outline T1 vs T3.png
- Figure 7/Outline T1.png
- Figure 7/Outline T3 vs T4.png
- Figure 7/Outline T3.png
- Figure 7/Outline T4.png
- Figure 7/PST UV-VIS.opju
- Figure 7/whole frame T1 red.png
- Figure 7/whole frame T1 vs T3.png
- Figure 7/whole frame T3 green.png
- Figure 7/whole frame T3 vs T4 and APX.png
- Figure 7/whole frame T3 vs T4.png
- Figure 7/whole frame T4 red.png
- Figure 8/#13 area 2 SRS frame 1 cropped.png
- Figure 8/#13 area 2 SRS frame 100 cropped.png
- Figure 8/#13 area 2 SRS frame 101 cropped APX.png
- Figure 8/#13 area 2 SRS frame 101 cropped.png
- Figure 8/#13 area 2 SRS frame 120 cropped APX.png
- Figure 8/#13 area 2 SRS frame 120 cropped.png
- Figure 8/#13 area 2 SRS frame 140 cropped APX.png
- Figure 8/#13 area 2 SRS frame 140 cropped.png
- Figure 8/#13 area 2 SRS frame 160 cropped APX.png
- Figure 8/#13 area 2 SRS frame 160 cropped.png
- Figure 8/#13 area 2 SRS frame 180 cropped APX.png
- Figure 8/#13 area 2 SRS frame 180 cropped.png
- Figure 8/#13 area 2 SRS frame 20 cropped.png
- Figure 8/#13 area 2 SRS frame 200 cropped APX.png
- Figure 8/#13 area 2 SRS frame 200 cropped.png
- Figure 8/#13 area 2 SRS frame 40 cropped.png
- Figure 8/#13 area 2 SRS frame 60 cropped.png
- Figure 8/#13 area 2 SRS frame 80 cropped.png
- Figure 8/#13 SRS frame 1 cropped.png
- Figure 8/#13 SRS frame 1.1.png
- Figure 8/#13 SRS frame 1.png
- Figure 8/#13 SRS frame 100 cropped.png
- Figure 8/#13 SRS frame 100.png
- Figure 8/#13 SRS frame 101 APX.png
- Figure 8/#13 SRS frame 101 cropped APX.png
- Figure 8/#13 SRS frame 101 cropped.png
- Figure 8/#13 SRS frame 120 cropped APX.png
- Figure 8/#13 SRS frame 120 cropped.png
- Figure 8/#13 SRS frame 120.png
- Figure 8/#13 SRS frame 140 cropped APX.png
- Figure 8/#13 SRS frame 140 cropped.png
- Figure 8/#13 SRS frame 140.png
- Figure 8/#13 SRS frame 160 cropped APX.png
- Figure 8/#13 SRS frame 160 cropped.png
- Figure 8/#13 SRS frame 160.png
- Figure 8/#13 SRS frame 180 cropped APX.png
- Figure 8/#13 SRS frame 180 cropped.png
- Figure 8/#13 SRS frame 180.png
- Figure 8/#13 SRS frame 20 cropped.png
- Figure 8/#13 SRS frame 20.png
- Figure 8/#13 SRS frame 200 cropped APX.png
- Figure 8/#13 SRS frame 200 cropped.png
- Figure 8/#13 SRS frame 200.png
- Figure 8/#13 SRS frame 40 cropped.png
- Figure 8/#13 SRS frame 40.png
- Figure 8/#13 SRS frame 60 cropped.png
- Figure 8/#13 SRS frame 60.png
- Figure 8/#13 SRS frame 80 cropped.png
- Figure 8/#13 SRS frame 80.png
- Figure 8/Trajectories and analysis/
- Figure 8/Trajectories and analysis/200 frames 101-200 maxd APX only.txt
- Figure 8/Trajectories and analysis/200 frames 101-200 maxd.txt
- Figure 8/Trajectories and analysis/200 frames 101-200 speed APX only.txt
- Figure 8/Trajectories and analysis/200 frames 101-200 speed.txt
- Figure 8/Trajectories and analysis/200 frames 1-100 maxd.txt
- Figure 8/Trajectories and analysis/200 frames 1-100 speed.txt
- Figure 8/Trajectories and analysis/Trajectorie (zhan2017@purdue.edu).opju
- SRS view test 3.0_include HSRS.vi
- SRS view_2-ch_include HSRS_10022018.vi
- Trajectory.m
- Trajectory_multiple_files.m
