# Supplementary material for: Real-time precision opto-control of chemical processes in live cells
Source: Nat Commun. 2022 Jul 27;13:4343. doi: 10.1038/s41467-022-32071-z (PMC9329476; doi:10.1038/s41467-022-32071-z)
Supplement: Supplementary file 16 — Source Data [file 41467_2022_32071_MOESM16_ESM.zip › Figure 2/Trajectory 5.txt]

	Trajectory	Frame	x	y	m0	m2	NPscore
1	5	0	105.84181	298.25729	9.02799	2.42558	21.27784
2	5	1	106.68480	298.60278	9.13204	2.32810	11.74871
3	5	2	105.70464	298.47363	9.89526	2.52434	2.52353
4	5	3	106.60148	298.15259	11.35302	2.74567	18.44440
5	5	4	106.21913	298.83447	9.70906	2.45204	13.48660
6	5	5	106.10130	298.89172	10.04966	2.37640	11.49999
7	5	6	106.31115	298.58542	9.57685	2.49840	23.19979
8	5	7	107.17555	298.26447	10.27714	2.49005	0.02815
9	5	8	106.83334	298.45126	9.83228	2.29274	8.63592
10	5	9	107.38829	298.22321	9.88206	2.46430	10.34036
11	5	10	109.66740	295.40887	9.63389	2.39116	14.33166
12	5	11	107.09201	296.84470	9.17691	2.29463	28.67857
13	5	12	105.64295	298.25192	10.12450	2.48542	15.46002
14	5	13	105.75964	298.46707	9.87033	2.60207	23.13288
15	5	14	106.54471	298.32095	9.71362	2.48338	0.09360
16	5	15	105.65240	298.89789	11.30492	2.66143	15.17945
17	5	16	106.28375	298.74188	10.16974	2.37360	15.53204
18	5	17	106.17220	298.70047	8.16120	2.15531	5.85134
19	5	18	106.24697	298.52820	8.99544	2.36282	5.76193
20	5	19	106.63641	297.94543	9.08498	2.36032	14.03324
21	5	20	106.71879	297.70755	9.13959	2.28646	27.79684
22	5	21	106.37276	297.97406	8.26733	2.22617	19.03567
23	5	22	106.18982	298.05649	8.63826	2.13746	0.00007
24	5	23	106.78710	298.29529	9.41437	2.29486	26.86492
25	5	24	107.56641	298.17871	8.60424	2.32768	10.62437
26	5	25	108.04447	297.67224	8.86924	2.15262	1.26687
27	5	26	110.30088	296.08472	7.52494	2.05766	11.95250
28	5	27	112.70601	294.70291	9.29944	2.46790	14.63160
29	5	28	113.62581	293.93683	8.95479	2.21255	0.31754
30	5	29	113.31307	294.20941	9.19368	2.32027	6.29441
31	5	30	113.93369	293.96106	9.16468	2.38299	0.61259
32	5	31	113.80817	294.21115	8.69680	2.18686	9.61717
33	5	32	113.86864	293.81009	9.48539	2.26604	6.62567
34	5	33	114.12090	293.99515	8.98180	2.19581	7.96372
35	5	34	113.64200	294.37222	9.88882	2.45934	5.73773
36	5	35	113.86332	293.68277	7.83221	2.60005	6.75475
37	5	36	114.17328	293.35538	9.73307	2.26955	7.90604
38	5	37	113.91262	293.85867	9.10231	2.16632	0.13758
39	5	38	113.87659	293.76358	10.32491	2.37580	17.23494
40	5	39	113.35957	293.97955	9.32492	2.25971	2.11515
41	5	40	113.56977	294.35040	7.42876	2.24373	25.96836
42	5	41	113.14716	294.08322	8.31440	2.11906	1.86453
43	5	42	113.41677	294.09961	8.39535	2.27889	1.47272
44	5	43	113.28149	294.30624	9.55190	2.22973	2.21151
45	5	44	113.76284	294.07275	9.52012	2.22690	5.43787
46	5	45	113.95477	293.81430	10.12827	2.28303	6.03065
47	5	46	113.87569	293.85553	9.67786	2.29792	9.42383
48	5	47	114.01165	293.60843	10.51814	2.48934	0.00551
49	5	48	113.89091	293.36874	9.90250	2.39312	0.00007
50	5	49	114.42950	293.41583	10.13238	2.56523	8.95353
51	5	50	115.12656	292.91605	9.38131	2.19793	0.00573
52	5	51	115.73231	292.88544	8.03013	2.07666	1.35994
53	5	52	114.08802	294.01062	9.09972	2.23671	1.11491
54	5	53	113.67077	293.97723	8.84626	2.28373	0.45992
55	5	54	113.74795	293.88992	9.20672	2.50113	17.75409
56	5	55	113.68907	293.63397	10.25701	2.57831	11.38542
57	5	56	113.09579	293.02505	9.57897	2.25961	19.14033
58	5	57	113.64322	293.51318	10.01706	2.56017	22.80592
59	5	58	113.77037	292.95551	9.03477	2.26909	16.23490
60	5	59	113.59996	293.33487	9.13373	2.35374	23.93751
61	5	60	113.97108	293.86646	8.62649	2.11937	6.09531
62	5	61	114.05447	293.72839	9.15318	2.16397	0.66056
63	5	62	114.12886	293.37595	8.98522	2.24724	2.61992
64	5	63	113.76014	293.58633	9.15344	2.42152	14.39056
65	5	64	114.86332	292.88495	9.86750	2.24348	5.19272
66	5	65	114.99143	292.40070	8.06953	2.31430	14.09311
67	5	66	114.65705	292.98917	8.89116	2.15379	12.22552
68	5	67	114.01369	293.80716	9.75283	2.22389	0.30716
69	5	68	114.11239	293.47525	10.25364	2.39506	7.47903
70	5	69	114.08981	293.69315	9.40980	2.20149	19.37466
71	5	70	113.75190	292.99167	8.98051	2.18890	10.19908
72	5	71	113.23002	293.40475	8.68498	2.24528	12.96064
73	5	72	113.20274	293.01703	9.35679	2.27536	17.66033
74	5	73	113.07876	293.35645	11.29636	2.65098	0.87184
75	5	74	113.19072	293.16064	10.25776	2.36889	3.91395
76	5	75	114.08357	292.94095	10.03349	2.44440	38.76480
77	5	76	113.61921	292.67957	7.45460	2.35302	6.57081
78	5	77	114.21495	292.45639	9.68657	2.44216	2.44594
79	5	78	114.55743	292.76138	7.39150	2.38356	5.32151
80	5	79	114.18494	292.59329	9.18806	2.25252	20.42192
81	5	80	114.20673	293.20734	8.81621	2.13557	12.20245
82	5	81	114.22172	293.77725	7.02704	1.93491	23.63886
83	5	82	113.37331	292.78888	10.58068	2.48213	18.46603
84	5	83	113.01059	293.16486	9.02145	2.08789	11.48735
85	5	84	112.45823	293.12338	8.12999	2.22691	17.50292
86	5	85	112.47836	293.69098	7.86913	2.30941	21.57305
87	5	86	113.09921	293.00320	7.56516	1.93417	10.00392
88	5	87	113.57552	293.01987	6.44571	2.03434	8.12154
89	5	88	113.57362	292.92117	7.66766	2.11178	8.39964
90	5	89	112.98394	292.73505	8.83402	2.18689	15.13839
91	5	90	112.93810	293.40851	10.53164	2.44759	12.19619
92	5	91	112.95925	293.04504	8.71396	2.03902	11.14244
93	5	92	113.42680	292.57379	10.24490	2.50556	2.03066
94	5	93	112.80630	292.58389	9.98605	2.33308	4.22073
95	5	94	112.39284	292.36783	8.25857	2.46600	46.63679
96	5	95	112.85213	292.44974	10.01420	2.41423	8.34760
97	5	96	112.41663	292.83325	9.17529	2.31134	19.63123
98	5	97	112.93982	293.23975	6.49967	2.29282	3.22851
99	5	98	113.19161	292.05725	8.51500	2.15571	15.93154
100	5	99	112.07664	292.43570	8.68173	2.50562	1.51796
