# Supplementary material for: Real-time precision opto-control of chemical processes in live cells
Source: Nat Commun. 2022 Jul 27;13:4343. doi: 10.1038/s41467-022-32071-z (PMC9329476; doi:10.1038/s41467-022-32071-z)
Supplement: Supplementary file 16 — Source Data [file 41467_2022_32071_MOESM16_ESM.zip › Figure 2/Trajectory leaking.txt]

	Trajectory	Frame	x	y	m0	m2	NPscore
1	1	0	51.17775	110.22464	11.57577	2.77713	13.43861
2	1	1	50.70888	109.83742	11.58901	2.98662	2.80664
3	1	2	50.96012	110.17896	11.02926	2.62239	20.46762
4	1	3	50.88662	110.27074	11.79502	2.93375	38.15413
5	1	4	51.01849	110.22837	12.07014	2.85249	7.08665
6	1	5	50.96520	109.83332	11.20703	2.66985	6.38116
7	1	6	51.15944	109.90084	11.40719	2.58119	11.39003
8	1	7	51.06144	109.95005	11.59948	2.76856	14.45115
9	1	8	51.14253	109.79192	9.41900	2.27291	10.64495
10	1	9	51.24805	109.76674	11.04398	2.71971	22.26190
11	1	10	50.96072	109.09388	11.23351	2.65145	5.56148
12	1	11	50.90998	109.07330	10.71497	2.49681	1.18365
13	1	12	50.71261	108.84074	10.21384	2.49557	15.56397
14	1	13	50.22116	108.30538	9.52883	2.41166	20.91454
15	1	14	49.95168	107.96074	7.90173	2.04268	7.44153
16	1	15	49.88688	107.84612	9.19575	2.62203	8.59828
17	1	16	50.50445	108.67147	8.25788	2.48533	21.54834
18	1	17	50.09031	108.46105	9.42264	2.50964	0.05784
19	1	18	50.27830	108.39774	8.45397	2.43600	18.37531
20	1	19	50.02991	108.53227	6.45582	2.12803	25.32627
21	1	20	50.16697	108.38421	9.25583	2.41228	29.29059
22	1	21	49.83809	108.82479	7.56797	2.31592	1.85090
23	1	22	50.09768	108.19926	5.71836	2.01144	4.47538
24	1	23	50.34501	108.81213	8.67917	2.49276	30.60565
25	1	24	50.67001	107.88271	8.29585	2.33853	13.20896
26	1	25	50.73841	107.63399	7.07442	2.17241	0.32133
27	1	26	50.91446	107.01524	8.45852	2.17646	0.27259
28	1	27	51.61984	106.82153	7.12414	2.50861	7.25327
29	1	28	50.79867	107.31512	6.57772	2.11597	22.41035
30	1	29	50.43813	106.84511	5.08123	2.16824	0.78669
31	1	30	51.71139	105.69949	8.24403	2.79754	13.15694
32	1	31	50.74676	106.46468	6.89121	2.24594	5.17046
33	1	32	49.89816	106.17774	5.39548	2.16622	3.95069
34	1	33	49.24075	107.02166	6.05723	2.13352	11.06711
35	1	34	49.23554	106.88664	6.33231	2.97539	7.06566
36	1	35	48.71939	106.88802	7.40459	2.34895	11.31374
37	1	36	48.49852	107.69258	7.22374	2.33035	24.07588
38	1	37	48.76289	107.04018	8.12869	2.36704	4.09213
39	1	38	48.93264	107.04798	7.27101	2.40400	0.80209
40	1	39	48.91209	107.41400	8.67649	2.35609	7.86732
41	1	40	49.39154	107.00221	6.87748	2.43545	9.23129
42	1	41	48.42368	107.94028	6.31906	2.64154	10.53813
43	1	42	47.64299	107.36730	7.24458	2.34854	17.24801
44	1	43	48.22198	107.89297	8.99002	2.61139	2.34730
45	1	44	47.97981	107.23272	8.41190	2.60592	10.44212
46	1	45	47.88174	107.14983	6.33556	1.94981	15.15739
47	1	46	48.32673	107.60863	7.85450	2.37801	1.01181
48	1	47	48.28190	106.68895	8.41545	2.52094	21.64472
49	1	48	48.27254	106.82613	6.40954	2.08076	4.27151
50	1	49	48.16046	106.59618	5.33598	2.11688	7.52432
51	1	50	48.48951	106.66903	5.74271	2.50744	43.03084
52	1	51	47.89855	106.15195	5.89304	2.30923	15.36666
53	1	52	47.33698	106.41080	5.97873	2.52810	6.72118
54	1	53	48.67507	107.30521	4.77570	2.48911	20.00767
55	1	54	47.74099	105.74742	5.55399	2.24978	1.20175
56	1	55	47.72850	106.22581	7.41388	2.34621	0.77321
57	1	56	48.19673	106.74357	5.34564	2.01981	12.15388
58	1	57	48.22454	106.98264	4.68069	2.18799	7.70097
59	1	58	47.16479	106.63519	4.44401	2.32673	4.81477
60	1	59	48.71899	107.16769	5.97900	2.46018	1.52657
61	1	60	47.80573	107.39836	3.92395	2.14087	22.78054
62	1	61	47.86026	107.42007	7.77750	2.48592	25.04461
63	1	62	47.83242	107.26986	3.49462	2.30858	19.48653
64	2	0	56.59307	118.73988	3.33030	2.16931	0.96444
65	2	1	57.16662	118.97329	1.80938	1.74432	8.98866
66	2	2	56.97489	118.34354	5.82734	2.80816	0.10821
67	2	3	56.98412	118.03925	3.06092	1.82819	7.38473
68	2	4	57.43649	117.16762	2.03331	2.55077	11.00815
69	3	0	70.05930	60.39302	11.02059	2.82605	14.79366
70	3	1	70.70241	60.00982	10.81941	2.68965	0.76793
71	3	2	70.72064	60.00747	11.93603	2.80602	8.46991
72	3	3	70.78406	59.87886	11.76042	2.89840	38.59288
73	3	4	70.86624	59.84233	12.50441	3.02024	8.06262
74	3	5	69.96597	59.93736	11.74895	2.91700	5.85492
75	3	6	70.30984	60.05053	11.15029	2.68219	12.55329
76	3	7	70.13731	60.03137	12.32279	2.89492	2.85338
77	3	8	70.06511	60.18883	10.95495	2.72540	19.91812
78	3	9	69.93487	60.23107	11.26313	2.77603	16.51108
79	3	10	69.71960	60.00961	12.34667	2.88126	0.03543
80	3	11	69.65948	59.97357	11.57492	2.82697	14.47880
81	3	12	70.14519	59.91166	12.26938	2.84968	0.60081
82	3	13	69.91544	59.79854	12.29044	3.11610	14.37617
83	3	14	70.05994	59.80267	12.12752	3.00923	11.23828
84	3	15	69.79036	60.09487	12.88820	3.01008	2.80996
85	3	16	70.04684	59.83169	12.45226	3.02321	3.33873
86	3	17	69.91435	59.72978	12.76749	3.18310	13.94405
87	3	18	70.16058	59.71715	12.96742	3.19753	18.14695
88	3	19	70.30727	59.66113	11.99595	3.13760	26.81708
89	3	20	70.30116	59.08221	12.24476	2.95507	33.73450
90	3	21	70.62960	59.02627	11.87349	3.04131	1.78116
91	3	22	70.62650	58.32789	12.01416	3.13634	16.81231
92	3	23	70.67850	58.78681	10.96948	2.84748	0.36425
93	3	24	70.62636	58.63123	11.37004	3.00577	19.01206
94	3	25	70.29509	58.95713	11.77308	3.02356	25.86948
95	3	26	70.38818	59.05975	11.86343	2.94458	3.05927
96	3	27	70.65720	59.08792	12.44950	3.12413	22.82517
97	3	28	70.71461	59.28966	12.54418	3.22784	17.43803
98	3	29	70.24939	59.83103	11.81509	2.88064	23.24560
99	3	30	70.18788	59.70494	11.13962	2.73695	19.80171
100	3	31	70.07449	59.97427	11.88330	2.91385	15.61664
101	3	32	69.97194	60.13792	11.34342	2.73603	5.38205
102	3	33	70.05827	60.08123	11.39050	2.67515	3.70922
103	3	34	70.15952	59.83284	11.60624	2.78857	0.00072
104	3	35	69.73483	59.42323	10.45794	2.69039	0.44268
105	3	36	69.75600	59.39417	11.11130	2.69073	0.00071
106	3	37	69.98850	59.13167	11.91780	2.92151	11.70887
107	3	38	70.62986	58.93129	11.65225	3.01289	0.48392
108	3	39	70.24266	59.10732	12.12465	3.03352	0.30189
109	3	40	70.31270	58.99360	11.80594	2.90331	6.06251
110	3	41	70.40208	59.08767	12.10618	2.99431	8.32487
111	3	42	70.65745	58.89455	10.17829	2.63938	3.13227
112	3	43	70.66550	58.60044	11.03635	2.91961	39.99667
113	3	44	70.30838	58.67089	10.84007	2.82294	1.15794
114	3	45	70.88735	58.78109	11.38210	2.89968	0.35555
115	3	46	70.68401	58.59759	10.18945	2.61970	15.62927
116	3	47	70.77776	58.75838	11.72602	2.87001	11.27558
117	3	48	70.76309	58.88457	11.40302	2.84461	0.70178
118	3	49	71.07073	58.57428	10.98881	2.77848	0.48830
119	3	50	70.87731	58.44216	10.60882	2.82212	0.21420
120	3	51	71.00114	57.97725	11.35025	2.70279	22.01949
121	3	52	70.90433	57.73349	10.25835	2.43093	5.53860
122	3	53	70.67835	57.61430	10.30133	2.59167	7.97453
123	3	54	70.31767	57.77714	10.46030	2.64091	2.04930
124	3	55	70.34024	57.74867	10.51434	2.62211	11.32275
125	3	56	70.43663	57.71789	10.55497	2.72505	3.19120
126	3	57	70.66833	57.57323	10.06962	2.64744	20.51643
127	3	58	70.63167	58.13572	10.52917	2.58433	0.00026
128	3	59	70.74245	57.79335	10.68721	2.57678	0.43726
129	3	60	70.64714	57.92907	10.79415	2.74881	12.20781
130	3	61	70.86732	57.41465	9.97967	2.45016	15.38565
131	3	62	70.71634	57.74936	10.10001	2.56242	3.04557
132	3	63	70.66763	56.83072	10.42331	2.69705	0.09474
133	3	64	70.82656	56.70200	10.44456	2.81005	5.23642
134	3	65	70.71663	57.69563	12.51045	3.29257	0.45841
135	3	66	70.11687	58.11406	12.30659	3.06282	0.05903
136	3	67	70.23209	57.95188	12.28082	2.92977	11.63866
137	3	68	70.24463	57.98538	11.26286	2.79698	12.04771
138	3	69	69.81977	58.02102	10.49877	2.58033	7.52991
139	3	70	70.17472	57.54437	11.34097	2.87485	0.32779
140	3	71	70.09934	58.01571	12.11272	2.82221	0.15060
141	3	72	69.82750	58.01920	11.32564	2.81460	5.40526
142	3	73	69.63408	57.62154	9.74873	2.55639	8.70261
143	3	74	69.71287	57.84932	11.75075	2.88843	1.36349
144	3	75	69.82712	57.62055	10.60675	2.76109	5.05161
145	3	76	69.69012	58.00552	12.02940	2.91066	0.72410
146	3	77	69.97343	58.10411	11.18500	2.74611	0.34470
147	3	78	70.07059	57.72560	11.68364	2.82403	1.16436
148	3	79	70.03674	57.62978	10.51997	2.60084	14.61704
149	3	80	69.87186	57.60699	10.81014	2.89152	2.20541
150	3	81	69.99380	57.60559	10.38569	2.59602	13.05871
151	3	82	70.01106	57.67383	10.62790	2.82030	23.16832
152	3	83	70.09414	57.12611	11.36577	2.93883	2.63081
153	3	84	69.67226	57.48738	10.21963	2.63930	1.30971
154	3	85	69.26576	57.93172	10.20239	2.45804	12.26986
155	3	86	69.01865	57.89025	12.21554	2.83867	0.28775
156	3	87	69.07746	57.84152	10.51689	2.90774	25.73965
157	3	88	69.25801	58.08231	12.52295	3.00172	5.09721
158	3	89	69.04058	58.02976	12.88503	3.14259	8.36165
159	3	90	69.64216	58.06277	11.81741	2.90969	0.29760
160	3	91	69.19454	58.02438	12.18003	2.83211	4.51030
161	3	92	69.74039	57.61649	11.30504	2.99601	15.65685
162	3	93	69.75552	57.46980	11.21657	2.92664	0.02949
163	3	94	69.31994	57.64672	12.07350	3.12479	13.13950
164	3	95	69.28249	57.55822	11.46964	3.03030	7.07339
165	3	96	69.08904	57.25311	11.54121	2.76197	2.80484
166	3	97	69.12022	56.94606	12.33494	2.99133	14.73036
167	3	98	69.20361	56.90595	12.13985	2.84861	0.43174
168	3	99	69.12306	57.02565	12.25276	2.89092	8.75621
169	4	0	98.80122	234.42613	6.34758	2.35563	13.70401
170	4	1	98.10014	234.05690	9.90236	2.67152	0.73576
171	4	2	98.85863	234.23866	6.65635	2.25055	0.17720
172	4	3	99.14402	234.14049	8.30291	2.15020	1.23565
173	4	4	99.06486	234.33493	4.87132	2.01512	2.24275
174	4	5	99.10700	234.01941	6.95843	1.90404	0.00398
175	4	6	98.70811	233.66978	6.10958	2.54785	26.72441
176	4	7	99.36945	234.07011	7.22762	2.22165	18.17300
177	4	8	98.69213	234.46896	6.77369	2.54602	0.00167
178	4	9	98.95746	234.60132	8.14336	2.77917	11.07282
179	4	10	99.20871	234.54311	6.78271	2.47313	7.88673
180	4	11	99.06374	234.47366	4.67647	2.00358	14.21743
181	4	12	98.38151	234.34686	6.84124	2.29898	1.28871
182	4	13	98.71893	234.78792	6.34211	1.98220	0.46155
183	4	14	99.33382	233.81680	5.40547	2.10689	9.05457
184	4	15	99.66433	233.91402	4.54831	1.91649	0.23797
185	4	16	98.93300	234.41678	5.99896	2.34461	9.72182
186	4	17	99.07458	234.06969	3.70295	2.31002	0.31836
187	4	18	99.21902	234.00450	8.32533	2.19397	16.71383
188	4	19	99.30962	233.95036	7.97926	2.12324	21.90331
189	4	20	99.21947	233.01840	7.39403	2.25310	19.29818
190	4	21	98.93201	233.63087	8.37939	2.50580	23.06750
191	4	22	99.68914	233.03183	6.29278	2.28360	5.65010
192	4	23	99.44171	233.81190	5.52129	2.56961	18.03359
193	4	24	98.83400	233.27563	7.30990	2.27751	26.95068
194	4	25	99.29788	233.22231	7.91544	2.45034	0.45414
195	4	26	99.37106	233.13670	5.31203	2.19604	0.17523
196	4	27	99.37257	233.22279	6.94400	2.13638	6.83958
197	4	28	99.20978	233.74471	6.99653	2.04028	12.28000
198	4	29	99.40592	233.34781	8.16481	2.35639	2.05017
199	4	30	98.86523	233.99289	7.96257	2.03849	2.00894
200	4	31	98.96585	234.06654	6.20764	1.99869	1.14522
201	4	32	99.04021	233.78096	5.87191	1.93505	3.94106
202	4	33	98.77213	234.38954	4.42676	2.00706	0.47613
203	4	34	99.30745	234.12244	6.43453	2.36392	2.45928
204	4	35	99.08376	233.15526	7.17247	1.99593	6.86415
205	4	36	99.39144	233.30515	7.62371	2.41754	15.05692
206	4	37	100.28635	233.76244	6.06153	2.01977	1.83927
207	4	38	99.81294	233.31665	8.90522	2.48159	0.00728
208	4	39	99.47530	232.75558	6.99550	2.46932	2.10231
209	4	40	99.10941	233.51030	6.27254	2.36081	2.74482
210	4	41	99.65382	232.92973	6.66714	1.97636	1.00138
211	4	42	99.67876	233.13034	7.53164	2.29975	25.42411
212	4	43	99.43990	232.90230	8.20157	2.30252	0.44455
213	4	44	99.20879	233.03180	7.46531	2.04025	10.02505
214	4	45	99.38808	232.82417	8.60896	2.29518	0.00631
215	4	46	99.38135	233.09782	7.10857	2.15287	1.40373
216	4	47	99.77303	232.66106	8.38315	2.42567	20.64244
217	4	48	99.91908	232.76201	7.22965	2.19091	0.87572
218	4	49	99.73702	232.40062	9.74474	2.49594	13.25137
219	4	50	100.06616	231.86574	5.84336	2.21108	42.74370
220	4	51	99.72883	232.56671	7.12635	2.91389	17.72240
221	4	52	99.93276	233.40067	4.55303	2.13062	29.85536
222	4	53	99.88913	232.15826	7.52063	2.17520	8.66192
223	4	54	99.26372	232.94693	8.24892	2.80320	13.92947
224	4	55	99.24530	233.12598	8.80102	2.31879	49.30853
225	4	56	99.72006	232.99049	8.23182	2.24557	20.65908
226	4	57	99.68034	232.85318	7.47792	2.70497	7.61787
227	4	58	98.84119	232.98166	6.34554	2.00855	8.22371
228	4	59	99.15198	232.57091	6.83721	2.56833	1.60175
229	4	60	99.84779	232.45364	7.15372	2.66408	17.66691
230	4	61	99.70338	232.35538	5.87476	2.42912	0.73708
231	4	62	99.74803	232.62094	5.96983	2.25015	24.89765
232	4	63	99.34484	232.90469	7.78485	2.17662	9.06334
233	4	64	99.84525	232.83783	6.99470	1.99566	13.55297
234	4	65	100.00426	232.16211	7.53413	2.46653	12.46341
235	4	66	99.79991	232.16341	8.13087	2.29308	1.92691
236	4	67	99.18306	233.10976	7.93550	2.20201	16.56420
237	4	68	99.30771	232.68095	5.63283	2.34605	6.11754
238	4	69	99.33635	232.91611	8.41709	2.32589	7.75272
239	4	70	99.24306	232.83748	8.07853	2.18154	6.65787
240	4	71	99.09841	232.23085	8.08656	2.42152	9.54727
241	4	72	99.42517	233.01245	6.92209	2.19012	4.44816
242	4	73	99.61513	232.93340	8.62931	2.29923	12.13206
243	4	74	98.88394	232.73373	7.36838	2.41257	11.76748
244	4	75	99.30157	232.74443	8.17972	2.41005	1.03645
245	4	76	99.99937	232.75253	7.19883	2.01589	6.54551
246	4	77	99.14652	233.15210	7.65124	2.15339	19.90063
247	4	78	99.00756	232.92229	7.96178	2.24407	3.86330
248	4	79	99.28185	232.66055	5.98321	2.30263	0.04777
249	4	80	98.80193	232.43434	6.84033	2.61501	11.97499
250	4	81	98.88207	232.25142	7.84156	2.55797	1.13884
251	4	82	98.41438	232.89165	8.24870	2.43036	11.43779
252	4	83	98.86652	232.20976	8.84032	2.39219	19.51871
253	4	84	99.15726	232.73161	8.21448	2.14654	16.71994
254	4	85	99.19096	232.25304	7.47509	2.22814	11.59871
255	4	86	99.02303	232.86708	9.51152	2.50526	0.68628
256	4	87	99.77333	232.68198	5.52495	2.05879	25.25048
257	4	88	99.35387	232.82121	7.30708	2.22640	7.88061
258	4	89	99.31135	232.91722	8.50591	2.50589	18.17218
259	4	90	99.62748	233.01463	8.02505	2.34289	20.53410
260	4	91	98.76871	233.00868	9.91914	2.56228	9.67860
261	4	92	99.18398	232.73218	9.43598	2.40637	15.41295
262	4	93	99.18789	233.40665	9.11670	2.54587	28.82294
263	4	94	98.71128	233.90611	8.44596	2.31282	60.38055
264	4	95	98.89450	233.31693	8.57359	2.17321	0.57980
265	4	96	99.42915	233.33234	9.17175	2.58429	27.73927
266	4	97	99.39127	233.16617	8.37636	2.27789	19.94243
267	4	98	98.74798	233.15919	8.03598	2.39088	15.35907
268	4	99	99.16687	233.03792	7.86815	2.54318	7.74896
269	5	0	105.84181	298.25729	9.02799	2.42558	21.27784
270	5	1	106.68480	298.60278	9.13204	2.32810	11.74871
271	5	2	105.70464	298.47363	9.89526	2.52434	2.52353
272	5	3	106.60148	298.15259	11.35302	2.74567	18.44440
273	5	4	106.21913	298.83447	9.70906	2.45204	13.48660
274	5	5	106.10130	298.89172	10.04966	2.37640	11.49999
275	5	6	106.31115	298.58542	9.57685	2.49840	23.19979
276	5	7	107.17555	298.26447	10.27714	2.49005	0.02815
277	5	8	106.83334	298.45126	9.83228	2.29274	8.63592
278	5	9	107.38829	298.22321	9.88206	2.46430	10.34036
279	5	10	109.66740	295.40887	9.63389	2.39116	14.33166
280	5	11	107.09201	296.84470	9.17691	2.29463	28.67857
281	5	12	105.64295	298.25192	10.12450	2.48542	15.46002
282	5	13	105.75964	298.46707	9.87033	2.60207	23.13288
283	5	14	106.54471	298.32095	9.71362	2.48338	0.09360
284	5	15	105.65240	298.89789	11.30492	2.66143	15.17945
285	5	16	106.28375	298.74188	10.16974	2.37360	15.53204
286	5	17	106.17220	298.70047	8.16120	2.15531	5.85134
287	5	18	106.24697	298.52820	8.99544	2.36282	5.76193
288	5	19	106.63641	297.94543	9.08498	2.36032	14.03324
289	5	20	106.71879	297.70755	9.13959	2.28646	27.79684
290	5	21	106.37276	297.97406	8.26733	2.22617	19.03567
291	5	22	106.18982	298.05649	8.63826	2.13746	0.00007
292	5	23	106.78710	298.29529	9.41437	2.29486	26.86492
293	5	24	107.56641	298.17871	8.60424	2.32768	10.62437
294	5	25	108.04447	297.67224	8.86924	2.15262	1.26687
295	5	26	110.30088	296.08472	7.52494	2.05766	11.95250
296	5	27	112.70601	294.70291	9.29944	2.46790	14.63160
297	5	28	113.62581	293.93683	8.95479	2.21255	0.31754
298	5	29	113.31307	294.20941	9.19368	2.32027	6.29441
299	5	30	113.93369	293.96106	9.16468	2.38299	0.61259
300	5	31	113.80817	294.21115	8.69680	2.18686	9.61717
301	5	32	113.86864	293.81009	9.48539	2.26604	6.62567
302	5	33	114.12090	293.99515	8.98180	2.19581	7.96372
303	5	34	113.64200	294.37222	9.88882	2.45934	5.73773
304	5	35	113.86332	293.68277	7.83221	2.60005	6.75475
305	5	36	114.17328	293.35538	9.73307	2.26955	7.90604
306	5	37	113.91262	293.85867	9.10231	2.16632	0.13758
307	5	38	113.87659	293.76358	10.32491	2.37580	17.23494
308	5	39	113.35957	293.97955	9.32492	2.25971	2.11515
309	5	40	113.56977	294.35040	7.42876	2.24373	25.96836
310	5	41	113.14716	294.08322	8.31440	2.11906	1.86453
311	5	42	113.41677	294.09961	8.39535	2.27889	1.47272
312	5	43	113.28149	294.30624	9.55190	2.22973	2.21151
313	5	44	113.76284	294.07275	9.52012	2.22690	5.43787
314	5	45	113.95477	293.81430	10.12827	2.28303	6.03065
315	5	46	113.87569	293.85553	9.67786	2.29792	9.42383
316	5	47	114.01165	293.60843	10.51814	2.48934	0.00551
317	5	48	113.89091	293.36874	9.90250	2.39312	0.00007
318	5	49	114.42950	293.41583	10.13238	2.56523	8.95353
319	5	50	115.12656	292.91605	9.38131	2.19793	0.00573
320	5	51	115.73231	292.88544	8.03013	2.07666	1.35994
321	5	52	114.08802	294.01062	9.09972	2.23671	1.11491
322	5	53	113.67077	293.97723	8.84626	2.28373	0.45992
323	5	54	113.74795	293.88992	9.20672	2.50113	17.75409
324	5	55	113.68907	293.63397	10.25701	2.57831	11.38542
325	5	56	113.09579	293.02505	9.57897	2.25961	19.14033
326	5	57	113.64322	293.51318	10.01706	2.56017	22.80592
327	5	58	113.77037	292.95551	9.03477	2.26909	16.23490
328	5	59	113.59996	293.33487	9.13373	2.35374	23.93751
329	5	60	113.97108	293.86646	8.62649	2.11937	6.09531
330	5	61	114.05447	293.72839	9.15318	2.16397	0.66056
331	5	62	114.12886	293.37595	8.98522	2.24724	2.61992
332	5	63	113.76014	293.58633	9.15344	2.42152	14.39056
333	5	64	114.86332	292.88495	9.86750	2.24348	5.19272
334	5	65	114.99143	292.40070	8.06953	2.31430	14.09311
335	5	66	114.65705	292.98917	8.89116	2.15379	12.22552
336	5	67	114.01369	293.80716	9.75283	2.22389	0.30716
337	5	68	114.11239	293.47525	10.25364	2.39506	7.47903
338	5	69	114.08981	293.69315	9.40980	2.20149	19.37466
339	5	70	113.75190	292.99167	8.98051	2.18890	10.19908
340	5	71	113.23002	293.40475	8.68498	2.24528	12.96064
341	5	72	113.20274	293.01703	9.35679	2.27536	17.66033
342	5	73	113.07876	293.35645	11.29636	2.65098	0.87184
343	5	74	113.19072	293.16064	10.25776	2.36889	3.91395
344	5	75	114.08357	292.94095	10.03349	2.44440	38.76480
345	5	76	113.61921	292.67957	7.45460	2.35302	6.57081
346	5	77	114.21495	292.45639	9.68657	2.44216	2.44594
347	5	78	114.55743	292.76138	7.39150	2.38356	5.32151
348	5	79	114.18494	292.59329	9.18806	2.25252	20.42192
349	5	80	114.20673	293.20734	8.81621	2.13557	12.20245
350	5	81	114.22172	293.77725	7.02704	1.93491	23.63886
351	5	82	113.37331	292.78888	10.58068	2.48213	18.46603
352	5	83	113.01059	293.16486	9.02145	2.08789	11.48735
353	5	84	112.45823	293.12338	8.12999	2.22691	17.50292
354	5	85	112.47836	293.69098	7.86913	2.30941	21.57305
355	5	86	113.09921	293.00320	7.56516	1.93417	10.00392
356	5	87	113.57552	293.01987	6.44571	2.03434	8.12154
357	5	88	113.57362	292.92117	7.66766	2.11178	8.39964
358	5	89	112.98394	292.73505	8.83402	2.18689	15.13839
359	5	90	112.93810	293.40851	10.53164	2.44759	12.19619
360	5	91	112.95925	293.04504	8.71396	2.03902	11.14244
361	5	92	113.42680	292.57379	10.24490	2.50556	2.03066
362	5	93	112.80630	292.58389	9.98605	2.33308	4.22073
363	5	94	112.39284	292.36783	8.25857	2.46600	46.63679
364	5	95	112.85213	292.44974	10.01420	2.41423	8.34760
365	5	96	112.41663	292.83325	9.17529	2.31134	19.63123
366	5	97	112.93982	293.23975	6.49967	2.29282	3.22851
367	5	98	113.19161	292.05725	8.51500	2.15571	15.93154
368	5	99	112.07664	292.43570	8.68173	2.50562	1.51796
369	6	0	131.72501	13.99120	12.99640	3.47698	6.15117
370	6	1	130.89059	14.02410	13.16771	3.25045	4.60533
371	6	2	130.97205	14.85304	11.55156	2.89002	12.98317
372	6	3	130.43889	15.76043	12.12524	3.44255	9.90036
373	6	4	130.56645	15.85834	12.16864	3.51393	4.37865
374	6	5	129.70816	15.72518	12.22364	3.23433	3.13620
375	6	6	129.90645	14.82752	12.03247	3.19204	0.46617
376	6	7	129.86060	15.01715	12.90245	3.40868	0.98246
377	6	8	129.96927	15.21808	11.41973	2.96888	9.85920
378	6	9	128.90128	15.05849	9.46148	2.94977	10.38453
379	6	10	128.86856	14.84117	10.03224	2.83880	22.05284
380	6	11	129.25294	14.63426	9.45497	2.80396	33.03108
381	7	0	198.67586	243.43805	9.17586	2.71662	14.38950
382	7	1	198.24661	243.40765	8.57469	2.35953	14.80907
383	7	2	198.76065	243.93565	10.55776	2.83556	23.29079
384	7	3	198.19585	244.12563	10.51211	2.75335	15.01710
385	7	4	198.21529	243.31050	10.44594	2.90104	9.08515
386	7	5	198.03174	243.67445	9.75218	2.53222	15.44309
387	7	6	198.00607	243.70773	9.28389	2.84410	20.41317
388	7	7	198.28159	243.24925	6.45324	2.38095	8.91144
389	7	8	198.37511	243.67441	8.19634	2.47867	0.01316
390	7	9	197.81047	243.20818	7.83178	2.30523	15.93990
391	7	10	197.72969	243.55582	8.10816	2.41249	8.48705
392	7	11	197.10593	242.90843	5.91685	2.99643	0.00006
393	7	12	197.34010	243.81149	5.10654	2.11941	22.51334
394	7	13	197.12404	243.29947	9.21796	2.77777	12.98437
395	7	14	197.90486	242.84656	8.08771	2.40778	10.31437
396	7	15	197.78540	242.89401	8.85783	2.42054	7.77172
397	7	16	197.11562	243.38190	7.74470	2.59319	23.67879
398	7	17	197.78418	243.95673	6.28908	2.14734	0.33939
399	7	18	198.09264	242.96303	10.01136	2.95098	17.07393
400	7	19	198.24808	242.99692	10.24647	2.97244	0.39227
401	7	20	197.76077	242.98125	7.37747	2.12744	19.96036
402	7	21	197.57472	243.18317	9.10099	2.47585	18.99372
403	7	22	197.32581	243.08342	10.98455	2.93261	24.78586
404	7	23	197.12244	244.27271	9.74065	2.43990	26.54990
405	7	24	196.82483	242.93242	11.15181	2.66941	13.01467
406	7	25	197.73497	243.23753	9.50316	2.54845	2.90063
407	7	26	197.43066	242.90770	10.45375	2.69874	20.55068
408	7	27	196.41049	243.96130	8.39437	2.40815	1.41492
409	7	28	197.02220	243.18156	9.80322	2.46365	0.32887
410	7	29	196.75717	242.46045	7.52471	2.26639	1.97041
411	7	30	197.02383	242.89862	8.36185	2.60989	14.34364
412	7	31	196.90678	244.66466	7.45258	2.37114	15.05922
413	7	32	196.89883	243.69553	10.55855	2.64510	16.86218
414	7	33	197.10475	243.81975	10.32793	2.80526	20.94085
415	7	34	197.34621	244.38330	9.33956	2.48079	29.67753
416	7	35	197.66548	244.36455	9.03784	2.97372	0.54120
417	7	36	197.57797	243.46278	8.74196	2.95817	2.85594
418	7	37	197.95566	244.86736	12.20789	3.12805	18.48213
419	7	38	198.01688	244.85205	12.47623	3.31747	14.20512
420	7	39	198.00291	244.10695	10.68762	2.68410	8.31401
421	7	40	197.99077	245.02893	12.16132	3.33217	3.58199
422	7	41	197.26456	244.24730	9.08263	2.86735	21.16125
423	7	42	197.64857	244.36452	10.89046	3.12422	32.66474
424	7	43	197.42612	243.97894	11.06618	3.08096	37.46882
425	7	44	197.82317	243.43408	10.93622	3.58801	0.87615
426	7	45	197.77094	244.73268	12.32743	3.46758	5.85245
427	7	46	197.60095	244.74438	11.60837	3.32000	3.93172
428	7	47	197.74863	244.81438	11.87769	3.08544	11.37665
429	7	48	197.90068	244.05127	12.61830	3.45433	7.90581
430	7	49	198.70642	244.62054	11.79348	3.50332	6.12043
431	7	50	198.33711	243.30302	11.48303	3.13655	2.39343
432	7	51	198.05028	242.83345	11.35361	3.10261	13.06269
433	7	52	197.80942	243.06233	12.52866	3.03357	2.00236
434	7	53	198.37807	243.13362	11.92672	3.21970	0.18287
435	7	54	198.21585	242.45888	10.51212	3.28038	2.05064
436	7	55	198.31531	242.40935	12.38701	3.58737	0.02323
437	7	56	198.92990	242.09613	12.77685	3.53905	6.22657
438	7	57	198.16733	242.04489	12.98104	3.47185	0.07151
439	7	58	197.94389	241.89410	12.36700	3.44291	14.69482
440	7	59	197.77580	241.57443	11.84852	3.40775	0.00604
441	7	60	197.33218	242.75041	12.17765	3.55644	9.67857
442	7	61	197.14104	242.12477	11.61509	3.04560	0.00014
443	7	62	197.12100	242.11575	11.98348	3.22123	0.18335
444	7	63	197.47418	241.00900	11.37779	3.26323	0.17441
445	7	64	197.80896	242.66104	10.37311	3.34562	3.96662
446	7	65	197.88354	240.43315	11.21354	3.18593	0.00335
447	7	66	197.78587	241.40570	9.45102	3.01998	7.41662
448	7	67	197.27992	240.03607	12.28644	3.18624	12.91134
449	7	68	197.62555	240.84537	12.39505	3.52893	2.46202
450	7	69	197.86684	240.50095	11.82443	3.46682	0.01613
451	7	70	197.07443	239.82477	12.74277	3.53648	4.82230
452	7	71	196.50850	239.19777	10.97169	3.67248	10.77232
453	7	72	197.23024	239.94106	13.02439	3.48640	3.74028
454	7	73	197.56555	240.59686	11.74495	3.71869	19.07746
455	7	74	197.45058	239.82677	11.75367	3.78276	27.39186
456	7	75	196.79333	239.28017	12.22772	3.97062	12.34743
457	7	76	196.21457	239.71400	12.40934	4.11405	0.01559
458	7	77	197.12115	238.56244	12.19224	3.91540	0.22042
459	7	78	198.67621	237.36896	11.77909	3.80649	0.12341
460	7	79	198.33083	240.66347	12.27160	3.56680	7.575E-8
461	7	80	198.89398	240.73915	12.43570	3.98173	4.09439
462	7	81	198.47771	241.80708	10.62374	3.56034	15.59334
463	8	0	238.34435	119.38457	10.71563	3.16221	7.61098
464	8	1	239.08400	119.75439	11.96574	3.48442	3.23580
465	8	2	238.66905	120.54435	11.71638	3.53473	2.65150
466	8	3	238.91631	119.12780	11.69620	3.00130	38.41727
467	8	4	238.67740	119.85438	10.65895	2.62554	8.83422
468	8	5	239.58543	118.90446	9.28922	2.44322	16.34945
469	8	6	239.73798	118.75462	9.10942	2.53187	14.72663
470	8	7	239.32104	117.07274	11.57952	2.95594	14.51612
471	8	8	238.87534	116.08157	12.04133	3.09871	3.10793
472	8	9	238.24300	115.07579	13.00475	3.47676	1.329E-6
473	8	10	238.10953	115.11509	13.47023	3.41329	10.11871
474	8	11	238.71143	114.90727	12.67329	3.51855	0.42878
475	8	12	238.72667	115.06844	13.03366	3.36095	2.33533
476	8	13	238.28516	114.95988	12.83205	3.54912	1.73532
477	8	14	238.37965	115.07864	12.46898	3.39546	6.78067
478	8	15	239.55653	114.96019	12.56899	3.52781	4.41141
479	8	16	239.43356	113.92245	12.12885	3.51203	4.03896
480	8	17	238.38359	114.57130	12.27927	3.86875	0.67148
481	8	18	238.25656	113.87193	13.15559	3.74927	7.63843
482	8	19	239.12180	115.74083	13.26226	3.58367	0.02440
483	8	20	239.69891	115.16182	12.68781	3.38394	23.85775
484	8	21	239.68582	115.97857	13.13034	3.58622	4.95574
485	8	22	239.04044	116.87385	13.04228	3.23627	1.21881
486	8	23	239.71129	115.28394	13.16191	3.77496	8.49164
487	8	24	239.22511	115.33260	12.54878	3.60325	1.61130
488	8	25	239.78636	115.72670	13.16592	3.58241	9.30814
489	8	26	239.82552	116.10010	13.42184	3.52060	0.00002
490	8	27	239.81647	116.04753	13.01312	3.30117	5.82833
491	8	28	239.93121	116.26549	12.36546	3.13953	17.42917
492	8	29	239.17215	116.18466	12.88802	3.60028	13.31146
493	8	30	239.23895	116.07104	12.61768	3.30443	0.64548
494	8	31	239.11226	116.05314	12.75522	3.30788	0.30716
495	8	32	238.35217	118.76148	10.59822	2.60713	16.93589
496	8	33	235.90985	120.19093	8.61836	2.27606	7.96171
497	8	34	236.01747	121.87446	8.41254	2.31130	2.22185
498	8	35	236.27235	122.53345	6.11626	2.23761	0.06130
499	8	36	236.69492	123.92036	2.40835	1.79889	39.94991
500	8	37	237.12553	123.41306	5.15763	2.10519	12.37555
501	8	38	236.51675	122.99010	4.55038	1.96723	4.43590
502	8	39	237.03258	123.42903	4.99374	2.13598	0.02737
503	9	0	242.33301	100.05338	6.88845	2.13177	6.70236
504	9	1	244.37469	99.36057	7.77252	2.28816	15.21040
505	10	0	243.33145	284.46057	6.52385	2.74314	20.97525
506	10	1	241.78246	283.69507	3.37512	2.18314	0.00003
507	10	2	241.45251	283.18234	3.63483	2.05727	22.11337
508	11	0	247.86388	100.20634	3.95310	2.63253	0.78273
509	11	1	249.96040	101.00123	0.67973	1.14669	7.96598
510	11	2	253.24055	101.02827	1.90409	1.72894	14.87665
511	12	0	253.94241	150.70686	11.41085	3.09323	22.31226
512	12	1	253.64752	149.10152	7.81187	2.41670	15.48544
513	12	2	254.82199	149.55290	7.65154	2.56330	0.06899
514	12	3	256.02271	150.28818	7.83652	2.92273	2.31493
515	12	4	254.25127	149.05602	9.05480	2.53944	24.21830
516	12	5	254.11465	149.14047	9.02766	2.30051	11.72074
517	12	6	253.80548	149.75732	10.47752	2.85620	10.08203
518	12	7	253.76912	150.33092	8.98521	2.54033	0.08606
519	12	8	254.74243	150.41881	9.42063	2.80444	5.77674
520	12	9	255.22575	151.35031	10.10497	2.77315	13.67468
521	12	10	256.76187	151.69626	10.28381	2.88522	18.01251
522	12	11	257.74942	150.57228	9.42074	2.58548	38.75286
523	12	12	259.13046	150.14066	8.13114	2.39107	13.47771
524	12	13	258.23087	151.02283	8.24015	2.41425	21.09496
525	12	14	258.99130	151.38794	7.47195	2.91463	0.80684
526	12	15	257.16092	150.66618	10.16939	2.81104	17.45510
527	12	16	256.66638	149.60899	9.75330	2.76110	5.71034
528	12	17	254.85236	149.61099	11.46488	3.19261	3.04117
529	12	18	253.84377	149.83017	10.29564	2.45818	17.79015
530	12	19	252.85408	150.01610	11.90521	2.99431	23.06883
531	12	20	253.24048	151.32726	9.70737	2.62860	7.58536
532	12	21	252.70265	150.80774	10.50313	2.94959	4.06179
533	12	22	253.16045	151.55595	10.91297	2.98762	24.31876
534	12	23	253.58157	150.92841	8.57711	2.48565	30.98247
535	12	24	254.67529	150.77792	7.32742	2.46593	20.39198
536	13	0	256.60043	49.38405	2.40280	1.98112	6.30569
537	13	1	257.17322	48.10839	0.85700	1.71243	47.11509
538	14	0	316.80698	170.10025	11.53180	3.46968	9.66813
539	14	1	317.65457	169.59743	8.82320	2.53713	18.10090
540	14	2	317.65906	168.98727	4.01099	1.90653	16.59966
541	14	3	317.99652	170.45303	6.95184	2.13232	1.84769
542	14	4	316.90500	170.05620	9.10924	2.71429	22.90768
543	14	5	317.40109	170.03725	10.49448	3.32442	2.40143
544	14	6	316.50528	169.66429	9.32269	3.34905	5.41313
545	14	7	316.76685	169.93633	10.60423	3.67836	10.92799
546	14	8	317.66858	169.15439	10.21965	3.51072	0.17697
547	14	9	318.65271	169.89925	9.63108	3.33552	9.42121
548	14	10	319.46667	170.29588	9.98035	3.49988	3.34531
549	14	11	319.49561	170.23015	10.17324	3.42093	3.30621
550	14	12	321.64337	170.83351	10.90041	3.50191	10.05056
551	14	13	320.99109	170.90718	10.88016	3.10891	10.71008
552	14	14	319.83694	168.91225	10.53932	3.50098	8.89620
553	14	15	317.91315	166.26132	8.27632	3.15171	16.26131
554	15	0	356.36261	9.99689	1.97903	1.85477	9.50504
555	15	1	357.44171	10.05752	1.24044	1.86936	55.60455
556	15	2	357.09619	10.76836	2.53501	1.84912	12.21021
557	16	1	69.05284	304.67380	12.71493	3.45876	5.56421
558	16	2	68.91918	304.76147	10.31144	3.10678	11.42879
559	17	1	185.01233	30.96339	1.28440	2.14670	27.89950
560	17	2	182.64998	31.63363	3.73791	2.06959	24.68701
561	18	1	262.64651	13.05607	1.02753	1.68771	60.75689
562	18	2	263.82925	12.95767	1.29637	1.58536	23.58307
563	18	3	263.02585	15.07898	1.70249	1.74794	6.56486
564	19	2	29.24166	15.96606	2.24307	1.77885	19.21758
565	19	3	28.37648	16.48741	5.46666	2.33044	0.00021
566	19	4	28.76837	15.43171	3.21608	2.11931	12.76609
567	19	5	28.90439	16.64434	3.75433	1.97360	12.62129
568	20	2	197.59538	290.70886	10.82950	2.68185	25.43550
569	20	3	196.77745	290.60007	10.48532	2.62124	14.88488
570	21	3	64.06718	305.05304	12.69958	3.47347	3.17717
571	21	4	62.88219	306.70291	9.38088	2.44059	25.78033
572	21	5	62.97224	306.30759	10.65839	2.71258	7.31799
573	21	6	62.85107	306.34955	10.03639	2.66576	26.21077
574	21	7	62.06935	304.68857	13.76479	3.78748	0.18858
575	21	8	60.43933	304.76608	11.78581	3.80445	1.20260
576	21	9	60.48296	305.47781	11.18598	3.59698	1.22998
577	21	10	61.29450	305.74292	13.36008	3.69363	10.11516
578	21	11	61.31370	305.10443	11.83525	3.66809	0.87164
579	21	12	61.47616	305.32367	12.49625	3.70148	2.43019
580	21	13	61.58888	305.72342	10.84503	3.57643	7.05340
581	21	14	62.50343	306.06717	11.86945	3.32114	9.61790
582	21	15	62.44738	305.94913	12.01639	3.18299	2.64400
583	21	16	62.90165	305.36707	12.79603	3.78554	1.66473
584	21	17	62.85897	306.93817	12.94957	3.17531	13.63240
585	21	18	62.16565	306.69327	12.97592	3.29050	19.96513
586	21	19	63.47701	306.67603	9.14237	2.96787	10.94998
587	21	20	63.68058	306.15607	12.14107	3.13594	33.53800
588	21	21	64.58469	306.00775	12.63677	3.65181	12.37683
589	21	22	63.57992	306.85638	12.01565	3.25422	18.07189
590	21	23	64.09009	306.38367	12.98575	3.46737	8.49299
591	21	24	63.46675	306.94409	10.98606	3.12104	20.56776
592	21	25	64.06039	306.77124	9.09655	3.06991	7.21615
593	21	26	64.50677	306.96130	10.85503	3.24262	6.32685
594	21	27	64.97322	306.67587	11.23856	3.59112	0.86351
595	21	28	64.41596	306.23553	12.25195	3.64419	8.58017
596	21	29	63.47108	305.84540	12.91450	3.41281	13.32431
597	21	30	62.21251	306.57678	11.97744	2.82365	1.84003
598	21	31	62.04494	306.42969	9.96044	2.54167	0.44216
599	21	32	61.76923	306.33368	11.83717	2.94921	5.89983
600	21	33	61.31576	307.54773	12.36183	3.62171	0.49852
601	21	34	62.41573	306.12033	13.81771	3.62111	0.16998
602	21	35	62.41816	306.18869	12.11991	3.32811	2.20412
603	21	36	62.86660	306.23154	12.85087	3.17009	14.59088
604	21	37	62.01112	305.45816	13.51728	3.80078	0.00290
605	21	38	62.96429	305.83063	13.47990	3.17251	0.44453
606	21	39	61.93073	305.87457	13.51273	3.04335	7.61283
607	21	40	61.55460	306.29681	9.50691	2.47292	0.34596
608	21	41	62.45940	305.67337	11.51384	3.25573	3.23293
609	21	42	61.91819	306.00723	13.70953	3.54183	0.00116
610	21	43	63.27208	305.28278	10.63761	2.88500	37.72012
611	21	44	61.74030	304.97708	11.93920	2.89083	15.80878
612	21	45	63.30268	304.91434	12.32011	2.99178	10.02153
613	22	3	109.13338	52.94798	2.66826	1.75920	10.84163
614	22	4	109.00243	53.99093	2.66121	1.77382	11.19936
615	22	5	108.34162	54.37914	2.76298	2.21113	0.94682
616	22	6	109.05843	54.20979	6.68427	1.99380	3.30643
617	22	7	109.65685	53.56383	7.95020	2.51910	6.34669
618	23	3	244.09383	285.11163	7.57718	2.33568	4.82394
619	23	4	244.97668	286.07849	8.04780	2.17200	0.50166
620	24	4	55.94540	119.60729	2.01010	2.89899	8.76213
621	24	5	56.77103	118.58797	3.97268	2.01446	13.03060
622	25	4	68.67007	304.95059	7.20344	2.25255	0.43614
623	25	5	68.58630	305.67227	4.55216	2.59767	1.39372
624	25	6	68.61884	305.40005	6.10815	2.48803	26.46437
625	25	7	67.64714	304.88599	3.44092	3.55465	1.030E-11
626	25	8	67.55917	305.35623	2.95899	2.60026	9.53221
627	26	4	146.97397	80.02970	2.10317	1.78232	18.63637
628	26	5	145.51448	79.95168	1.74544	1.86756	11.76815
629	26	6	146.51727	79.96783	1.11154	1.84350	27.49240
630	27	4	197.45953	290.13086	5.49988	2.03276	2.20404
631	27	5	197.35957	289.04269	8.21310	2.19444	0.58501
632	27	6	197.57942	288.40536	9.97296	2.59629	26.92212
633	27	7	198.08488	288.81119	7.83962	2.06871	8.15030
634	27	8	196.58803	288.39365	10.92057	2.73349	19.38715
635	27	9	195.64682	289.44040	10.72055	2.74356	16.09513
636	27	10	195.18481	290.00739	10.79923	2.48445	8.02618
637	27	11	195.64232	289.02200	11.49709	2.67615	14.57235
638	27	12	195.33414	288.91498	11.18929	2.69750	0.88965
639	27	13	195.39964	289.05771	12.18769	2.93206	13.42952
640	27	14	194.24109	289.36649	10.97818	2.61254	2.12108
641	27	15	194.10841	290.28448	11.20011	2.60091	15.03621
642	27	16	193.39687	290.07489	10.34711	2.51249	14.35530
643	27	17	194.06227	289.61157	10.88493	2.58110	15.76327
644	27	18	194.94720	290.44116	11.03188	2.70436	0.97319
645	27	19	195.70862	290.31265	11.05260	2.62196	0.59877
646	27	20	194.22981	289.87079	12.33579	3.05296	39.51582
647	27	21	194.88277	290.32153	10.94969	2.67794	4.17561
648	27	22	195.55922	289.35184	10.79059	2.67221	18.37935
649	27	23	196.64824	289.35626	9.78651	2.46515	24.36791
650	27	24	198.97330	290.01981	7.86079	1.95720	9.79021
651	28	4	265.56372	9.05944	3.88703	2.50744	3.18707
652	28	5	263.49414	10.07549	1.33891	1.94411	8.57408
653	28	6	266.30069	10.04441	1.04543	1.80486	28.16003
654	29	4	356.80472	9.44247	3.50512	2.02178	12.69228
655	29	5	357.29492	10.17061	5.05787	2.00331	0.80481
656	29	6	357.01968	8.98878	2.98570	2.16924	9.66678
657	29	7	359.05899	10.00075	1.40433	1.82789	0.03770
658	29	8	358.49203	10.29242	3.88390	2.09690	15.22287
659	29	9	357.42502	8.97115	2.15660	1.98205	42.50629
660	29	10	358.72089	9.31425	3.13310	1.92172	13.96712
661	29	11	357.87851	9.94372	4.55572	1.91422	14.21739
662	29	12	358.29745	10.76419	6.13331	2.21365	1.34778
663	29	13	358.35794	10.27229	5.79804	2.62414	0.46154
664	29	14	358.92026	9.42779	5.39474	2.44570	9.56925
665	29	15	359.71246	9.57708	5.33960	2.42985	0.67408
666	29	16	359.79367	10.06889	6.97894	2.38368	1.07708
667	29	17	359.31232	10.37407	5.63392	2.78622	0.33427
668	29	18	359.93546	9.43720	6.93185	2.26312	16.20057
669	29	19	359.12646	11.04972	7.74825	2.24052	21.71662
670	29	20	359.67978	9.43849	4.24669	2.18365	0.74888
671	29	21	359.48911	10.89210	5.14665	3.07353	10.80210
672	29	22	359.26831	10.06096	3.83261	2.35342	22.93927
673	29	23	359.47888	10.22577	6.10122	2.36550	6.13115
674	29	24	359.60965	10.53833	3.11095	2.20678	0.01512
675	29	25	359.58762	11.64506	2.73378	2.54198	1.80922
676	29	26	359.61923	10.92254	3.38473	2.57421	17.50434
677	30	4	362.41833	0.16559	1.46127	1.05568	0.17713
678	30	5	361.74341	0.09529	1.46832	1.21318	2.29298
679	30	6	361.52933	0.35957	2.96254	1.85431	9.66678
680	30	7	361.53409	0.38931	2.42345	1.41502	0.03770
681	30	8	361.46448	0.29879	2.93739	2.22508	17.75302
682	30	9	360.76599	0.59128	2.30497	1.62954	42.80653
683	30	10	360.47964	0.15623	1.55652	1.12621	0.00003
684	31	5	245.61861	285.53656	2.00116	2.34453	5.28245
685	31	6	244.24939	285.62292	6.39677	2.59228	22.12841
686	31	7	244.78317	284.92770	7.01395	2.11871	23.00062
687	31	8	244.11092	284.56976	5.43948	2.11133	14.44397
688	31	9	242.74052	283.54984	5.05096	2.23519	0.00138
689	31	10	243.15216	284.29666	7.03480	2.18915	7.83104
690	31	11	242.04561	284.91794	9.64622	2.84100	25.75036
691	31	12	242.34792	284.56058	4.83151	2.21615	19.46708
692	32	6	314.26675	169.09630	11.01032	3.65979	0.32534
693	32	7	315.10858	169.21483	10.84006	3.53715	11.15912
694	33	7	56.82653	118.14104	6.66769	1.98909	16.45298
695	33	8	55.91764	117.97035	5.37801	1.98627	14.44347
696	33	9	56.48329	118.71428	7.88325	2.50930	20.63804
697	33	10	55.95950	118.26241	9.90258	2.40504	19.54057
698	33	11	55.88818	118.24792	9.24305	2.29054	30.14550
699	33	12	55.73203	117.86999	9.04013	2.29736	0.33110
700	33	13	55.25955	117.92925	8.02969	2.13022	11.66201
701	33	14	55.58218	117.71983	8.67835	2.39096	3.27754
702	33	15	55.21174	117.55810	7.23175	2.55057	10.04327
703	33	16	55.28440	117.35742	9.04343	2.29599	5.32125
704	33	17	55.57874	116.96358	11.10030	2.70382	15.59030
705	33	18	55.61050	116.41067	9.79988	2.41847	16.85057
706	33	19	55.22284	116.45300	8.04153	2.45519	25.93179
707	33	20	55.26978	116.59402	8.98368	2.45348	24.25918
708	33	21	55.10325	116.47308	8.79367	2.30599	33.78576
709	34	8	110.07337	53.00057	2.28371	1.74659	10.66647
710	34	9	109.14645	52.94028	3.70900	2.49865	0.00207
711	34	10	109.89674	52.99324	3.05655	1.77828	13.95208
712	35	8	257.97830	54.97237	1.68624	1.67469	26.09651
713	35	9	257.13232	53.36149	2.00171	1.84303	41.75508
714	35	10	256.04562	55.42358	2.57909	2.92639	0.02904
715	36	9	316.24390	168.99969	10.27457	3.56654	2.70982
716	36	10	316.58920	169.49463	7.45100	3.17517	0.40944
717	37	10	329.44690	150.88602	8.32510	2.69895	8.46059
718	37	11	328.78232	150.25569	10.79471	3.41352	2.81848
719	37	12	327.47540	149.08960	10.60676	3.38199	10.13809
720	37	13	326.82535	148.89215	11.35114	3.14422	7.53229
721	37	14	327.96292	150.11267	10.67259	3.18264	10.76394
722	37	15	327.95139	150.83281	9.87469	2.91604	14.92935
723	37	16	326.94482	151.71445	7.93298	2.18443	18.19226
724	37	17	326.76828	151.72673	4.83137	1.97190	15.47159
725	37	18	326.62219	151.91968	1.58767	1.76876	0.09928
726	38	11	109.62553	52.25449	8.21180	2.46751	2.69737
727	38	12	110.23042	51.66246	7.94502	2.43933	13.29775
728	38	13	109.70336	51.67655	9.08611	2.24056	11.07468
729	39	12	29.32272	15.01736	2.05979	1.75900	11.09326
730	39	13	28.90023	16.02775	2.52839	1.73898	0.05344
731	39	14	28.51053	16.67314	3.06987	2.02053	5.09557
732	39	15	28.57076	16.29695	2.40501	1.98304	0.03683
733	39	16	28.58877	14.96797	1.94953	2.35026	6.08295
734	40	12	126.94367	14.34070	4.98399	1.91703	21.10230
735	40	13	125.81181	14.65275	8.45723	2.51185	17.91415
736	40	14	126.37223	13.94878	6.09559	2.84728	0.70568
737	40	15	124.98776	13.92836	5.83380	3.10277	0.53160
738	40	16	124.81094	14.77836	7.92107	2.68256	25.48395
739	40	17	124.70209	15.03728	10.42438	2.87284	5.10315
740	40	18	123.92890	15.33042	10.04501	2.67305	28.66949
741	40	19	123.17107	15.79691	12.19653	3.16010	22.08522
742	40	20	122.43497	16.07859	12.52416	3.40048	30.56801
743	40	21	122.40108	16.74432	12.25588	3.60902	9.51128
744	40	22	122.37476	17.16548	12.43249	3.64844	5.91758
745	40	23	122.44907	16.90442	11.62029	3.42873	0.35504
746	40	24	123.01247	17.92636	13.20704	3.44464	1.60795
747	40	25	123.05183	18.07520	12.94392	3.29696	15.12343
748	40	26	123.58531	17.79871	9.46677	2.67326	12.86246
749	40	27	123.30219	18.13823	12.41986	3.34391	17.95719
750	40	28	123.32108	18.30231	10.98178	2.95249	16.61410
751	40	29	123.35577	18.92049	11.46368	2.96231	13.99860
752	40	30	123.40759	19.37341	10.22909	2.85125	6.67503
753	40	31	122.31504	18.05509	8.39449	2.29042	10.59832
754	40	32	122.29362	19.13633	8.43429	2.42879	0.05921
755	40	33	121.70679	19.23754	10.77946	2.70867	11.80667
756	40	34	122.29396	19.03561	9.07657	2.48757	27.78812
757	40	35	122.07803	20.09418	8.38022	2.21570	1.93449
758	40	36	122.30944	19.37932	9.61386	2.62461	8.10697
759	40	37	124.00197	18.17702	8.12843	2.90067	8.19639
760	40	38	122.89909	18.97766	10.13686	2.68523	16.68464
761	40	39	122.61255	18.78854	8.49804	2.76074	6.30075
762	40	40	123.19192	17.79223	7.74404	2.24285	20.55755
763	40	41	124.78682	18.07398	9.21119	2.76738	26.00790
764	40	42	123.02953	18.25978	9.36211	2.93840	0.38146
765	40	43	123.30399	17.32747	10.34920	2.58119	11.59901
766	40	44	123.39175	16.15624	8.03646	2.54384	15.02314
767	40	45	122.88156	16.74604	10.30260	2.89991	16.04196
768	40	46	122.39695	17.02606	11.24702	2.68466	14.66271
769	40	47	122.94044	16.98122	13.31022	3.24902	4.71534
770	40	48	122.37862	16.85082	12.07645	3.25845	4.04070
771	40	49	122.81865	15.95231	11.93845	3.07047	7.29777
772	40	50	122.32132	16.45308	12.09816	3.31730	7.67640
773	40	51	122.28284	16.05142	13.04700	3.51075	7.43484
774	40	52	122.24796	16.67473	13.09764	3.64690	0.48100
775	40	53	122.25142	16.77415	13.43611	3.70778	0.00005
776	40	54	123.71804	17.77271	12.88101	3.88411	1.679E-12
777	40	55	123.15313	17.92916	13.52933	3.61980	0.02323
778	40	56	123.24725	17.29827	12.37836	3.70904	6.22657
779	40	57	123.52586	17.14951	11.21107	3.46232	0.07213
780	40	58	123.44971	17.16102	12.26520	3.51772	14.69482
781	40	59	122.59662	17.31333	10.58621	3.45825	0.31714
782	40	60	123.51810	17.17547	11.90673	3.71793	9.67883
783	40	61	123.26196	16.92475	13.07678	3.49269	0.00013
784	40	62	123.59796	17.18175	11.08914	3.52601	0.18450
785	40	63	123.40081	17.76266	12.23150	3.72888	0.14073
786	40	64	123.30100	17.80423	12.54051	3.72774	5.512E-10
787	40	65	124.81706	18.02390	13.28942	3.61527	0.45506
788	40	66	123.47157	18.14372	11.34520	3.50454	0.06561
789	40	67	123.24107	18.19021	12.35876	3.92160	15.61668
790	40	68	123.20818	18.15014	11.94684	3.94430	2.46659
791	40	69	122.48756	18.60768	10.60510	3.70990	13.14138
792	40	70	122.28191	18.25896	12.42017	3.90355	4.82302
793	40	71	122.25259	18.26652	12.40494	3.76202	0.12598
794	40	72	122.21010	18.20101	12.75620	3.99130	12.73726
795	41	12	360.49832	0.49620	3.39386	1.70470	3.50918
796	41	13	361.89395	0.22869	1.62147	1.17614	0.05344
797	41	14	361.63553	0.29324	1.83668	1.31066	12.02014
798	41	15	359.37460	0.19332	1.39229	1.00670	0.00080
799	42	15	110.31443	51.34343	6.82920	2.66813	6.79332
800	42	16	110.18124	51.01912	8.58968	2.04508	9.62982
801	42	17	111.88347	52.88014	7.32500	2.40343	7.24168
802	42	18	111.34319	51.92204	7.92767	2.51447	8.44361
803	42	19	111.36363	52.15910	9.14590	2.61016	19.91875
804	42	20	112.80031	52.30102	6.88061	2.13181	17.69529
805	42	21	112.00864	51.98399	8.83010	2.26113	32.01921
806	42	22	111.72778	52.16871	7.24063	2.96278	11.95331
807	42	23	111.55293	51.89160	9.12609	2.36711	23.75132
808	42	24	110.46264	52.38385	10.13772	2.56899	10.82001
809	42	25	109.31732	52.34101	11.41735	2.92566	25.25317
810	42	26	109.56123	52.12259	11.29111	2.86397	6.63776
811	42	27	109.67206	52.77555	12.31944	2.76175	10.77540
812	42	28	110.76230	53.04530	11.20645	2.85848	23.23114
813	42	29	111.61530	53.20397	11.88312	2.79038	20.64216
814	42	30	111.73496	53.62457	11.21600	2.63557	18.37028
815	42	31	111.76215	53.04343	11.90586	2.83853	15.59141
816	42	32	110.87829	52.68618	12.46957	2.97873	2.16624
817	42	33	110.29868	52.91484	12.09347	2.83347	1.68618
818	42	34	110.27137	53.12682	12.95448	3.21773	0.17070
819	42	35	110.07231	53.96339	12.50980	2.83478	2.20412
820	42	36	109.80739	54.07907	12.84459	3.03841	14.59088
821	42	37	109.30999	54.77298	12.47672	2.98706	13.30915
822	42	38	110.82332	53.29972	12.60742	3.20949	14.26474
823	42	39	110.88772	51.66394	13.68396	3.38715	7.61183
824	42	40	111.17799	50.21546	13.08649	3.05400	0.15359
825	42	41	110.98616	50.13308	11.86739	2.63910	7.64150
826	42	42	110.79533	49.92252	12.46388	2.94697	0.00332
827	42	43	110.85008	49.35461	12.38574	3.09367	0.00457
828	42	44	110.71620	49.85099	11.98152	2.87901	15.79128
829	42	45	109.91209	50.92587	12.78226	2.81806	5.39142
830	42	46	109.29941	51.27287	13.04953	3.03136	0.00034
831	42	47	109.70660	51.81623	12.85946	3.04867	4.86445
832	42	48	109.33984	52.13309	12.94757	3.09641	5.19178
833	42	49	109.72991	52.73884	12.59563	3.24807	2.02887
834	42	50	109.63412	52.96704	12.44765	3.02507	5.78084
835	42	51	109.76656	51.71318	12.76588	3.24020	7.43570
836	42	52	109.97482	51.28194	11.90617	2.74718	1.52183
837	42	53	110.07804	50.92345	11.08158	2.79656	0.81331
838	42	54	111.02161	50.08851	8.01557	2.06239	12.58680
839	42	55	111.52090	49.34299	9.01605	2.43619	59.54252
840	42	56	111.77673	49.16165	8.64391	2.17741	15.33355
841	42	57	111.26081	49.65633	9.65346	2.43670	14.69198
842	42	58	111.26591	49.60677	8.12022	2.39165	30.03527
843	42	59	112.01570	48.74366	9.46271	2.17698	19.72100
844	42	60	112.35361	49.06027	9.15034	2.69478	9.17801
845	42	61	112.03628	49.54771	7.11434	2.37133	3.07770
846	42	62	111.85941	48.70212	7.96945	2.16302	3.72598
847	42	63	111.25819	48.99628	4.51935	3.28381	10.71440
848	42	64	111.54633	49.05525	8.43413	2.59742	0.41948
849	42	65	111.12482	48.64044	7.84133	2.14437	17.36008
850	42	66	110.86422	48.95555	4.20678	2.55948	9.48283
851	42	67	110.83094	49.78399	8.64548	2.15308	12.03447
852	42	68	110.78446	49.85320	8.62689	2.17561	10.51309
853	42	69	111.03326	48.96426	9.31580	2.32640	24.91792
854	42	70	111.85664	49.43737	8.20433	2.59032	6.74856
855	42	71	111.46003	50.55568	8.48118	2.45186	17.77381
856	42	72	110.96981	50.59089	9.09173	2.36356	28.55175
857	42	73	111.41165	50.09673	10.26572	2.44167	5.52543
858	42	74	111.16960	50.13313	9.88411	2.77477	3.54910
859	42	75	112.04723	49.62889	9.95181	2.50175	41.47431
860	42	76	112.24176	50.28988	8.96870	2.44145	32.95110
861	42	77	112.24750	49.69183	8.39644	2.23273	20.24041
862	42	78	112.13490	50.07436	10.40538	2.54584	6.45938
863	42	79	112.98132	49.62623	8.67024	2.34361	13.35838
864	42	80	112.42574	50.14336	6.92687	2.09571	9.71852
865	42	81	112.57813	49.56187	6.83766	2.37546	22.76767
866	42	82	112.28921	49.51082	6.90923	2.19254	8.35215
867	42	83	111.82432	48.29038	5.29509	2.47020	21.00622
868	42	84	111.92610	49.38671	7.51380	2.11726	6.89235
869	42	85	112.56395	49.40373	5.35326	2.25237	35.03547
870	42	86	111.88754	48.80654	7.01898	1.99385	4.76700
871	42	87	111.37502	49.26696	8.83516	2.58651	0.96475
872	42	88	110.78040	48.61636	5.61783	2.27806	10.64135
873	42	89	110.93097	49.99308	4.60373	2.04394	29.44007
874	42	90	111.58991	48.26423	5.35441	2.58966	5.17906
875	42	91	110.88361	48.65748	6.62782	2.04729	0.58535
876	42	92	111.33992	48.70899	6.20155	2.43073	4.14663
877	42	93	111.17094	49.25322	9.33760	2.46053	32.01730
878	42	94	111.43174	48.37066	5.37452	2.14659	41.61746
879	42	95	111.01199	49.60981	6.04557	1.91538	6.75157
880	42	96	112.19311	47.48114	4.59122	2.01059	0.60528
881	42	97	111.61908	47.61414	8.33241	2.29808	20.91626
882	42	98	111.40202	48.50862	4.40213	2.17933	15.66476
883	42	99	111.31236	48.95311	7.53626	2.21790	5.75034
884	43	15	241.70863	286.82602	7.72806	2.30244	3.77639
885	43	16	241.39143	286.59863	5.68880	2.41580	9.59591
886	43	17	241.23337	285.23260	7.74642	2.35702	11.98481
887	43	18	241.56046	285.11499	6.82769	2.25993	16.44412
888	43	19	241.44536	286.13266	6.44991	2.08859	24.11744
889	43	20	241.28165	285.62964	6.59676	2.30818	10.40088
890	43	21	241.16637	286.80774	4.65374	1.88012	0.69090
891	43	22	241.97264	285.09262	5.80813	2.75894	18.16724
892	43	23	240.70424	285.93585	5.26098	2.12659	5.98218
893	43	24	240.28546	285.14047	7.29555	2.02052	20.52398
894	44	16	256.31354	56.49361	2.51038	2.90462	0.73976
895	44	17	256.92377	55.80507	4.52342	2.70107	2.65381
896	44	18	257.19882	55.17589	5.64037	1.95818	0.01325
897	44	19	256.75940	55.40712	3.62556	1.98199	10.96100
898	45	16	309.41492	161.07378	8.96273	3.36317	0.20309
899	45	17	309.37952	162.81638	7.09958	3.73360	1.42475
900	45	18	308.16528	165.51164	6.17229	3.24194	3.63862
901	45	19	306.31042	165.16296	7.16809	3.05842	1.53023
902	45	20	307.21783	163.88118	8.50437	3.70284	0.57199
903	45	21	308.17523	160.51459	5.41592	3.21746	10.03475
904	45	22	305.27100	160.59099	5.79557	2.70144	19.00310
905	45	23	307.56818	161.67741	6.77530	3.05382	0.23539
906	45	24	306.05386	162.01857	7.36823	3.97266	2.23397
907	45	25	302.38486	161.23032	7.33500	3.41232	0.03710
908	45	26	301.54788	160.62738	5.86675	2.96796	2.41006
909	45	27	301.34341	159.63814	6.47903	3.08127	0.74359
910	45	28	302.48856	158.12050	6.71912	3.03194	1.58534
911	45	29	302.31082	157.57954	7.08041	3.78236	0.01238
912	45	30	300.56976	155.25078	6.24278	3.38863	8.61120
913	45	31	302.45834	155.79359	6.16102	3.61439	13.86456
914	45	32	303.59793	155.89268	6.70029	3.32288	16.61780
915	45	33	303.50247	154.87697	6.69223	3.26168	15.49745
916	45	34	302.53113	154.04169	6.83072	3.27828	15.69843
917	45	35	304.77997	154.83675	7.08315	3.77483	4.72513
918	45	36	302.26273	154.63361	7.16687	3.17667	6.82014
919	45	37	302.30466	154.80594	7.27417	3.14681	4.68935
920	45	38	303.24988	155.00348	7.35356	3.49025	10.96178
921	45	39	302.50864	156.09581	7.01385	3.21885	5.61256
922	45	40	303.05945	156.01642	7.67192	3.61540	1.39977
923	45	41	304.19119	155.18752	7.64581	3.31991	3.51744
924	45	42	304.21854	155.07239	7.20936	3.37672	5.17595
925	45	43	303.27066	154.60809	6.37292	3.08459	4.50473
926	45	44	303.99142	155.18059	7.52525	3.50472	0.23916
927	45	45	303.06439	155.59570	6.55976	3.15556	23.79692
928	45	46	302.25085	155.23532	7.46418	3.20885	18.17849
929	45	47	302.51523	156.45128	6.52170	3.10268	15.79353
930	45	48	302.34973	157.03821	6.88028	3.14998	10.25663
931	45	49	303.21909	157.65605	6.53417	2.99388	4.00217
932	45	50	303.59546	158.00578	6.46951	3.08054	23.59786
933	45	51	303.37369	158.00980	6.70333	2.96584	12.85727
934	45	52	303.15521	157.61748	6.81806	2.92643	9.94845
935	45	53	303.21646	156.69138	7.11906	2.98074	4.95725
936	45	54	303.30582	156.11632	6.75716	3.14576	9.74390
937	45	55	304.29562	156.36983	6.96346	3.07808	31.89903
938	45	56	305.22638	156.57716	6.94278	2.94496	15.58371
939	45	57	304.40863	156.41277	6.49602	3.21849	17.06666
940	45	58	305.51935	156.77798	7.08783	3.16586	7.36002
941	45	59	304.52206	156.47357	6.33864	3.10979	13.18686
942	45	60	304.44257	156.55815	6.98789	2.96473	21.82735
943	45	61	304.22882	156.09038	7.47645	3.22685	16.24555
944	45	62	303.51035	156.09496	6.83264	3.17377	9.56593
945	45	63	303.53812	156.61555	6.69974	3.30107	8.18666
946	45	64	304.26355	156.76379	6.96936	3.01640	2.18592
947	45	65	304.53931	156.85594	6.43501	3.15044	16.10518
948	45	66	304.57581	157.72168	5.90290	3.57455	14.03065
949	45	67	305.42041	156.04919	6.98885	2.94183	9.53092
950	45	68	306.03708	155.62675	6.65874	3.01896	5.55312
951	45	69	306.13611	155.24727	6.93279	3.06593	2.59204
952	45	70	306.13663	155.10591	7.06384	3.15797	10.04171
953	45	71	306.18173	155.55902	6.78192	2.95055	16.14304
954	45	72	305.39655	155.07512	6.49928	3.08130	6.60492
955	45	73	306.25763	155.18269	6.91604	3.05810	7.70678
956	45	74	305.14740	154.97203	7.09932	3.30364	5.88967
957	45	75	306.43112	153.87996	6.01451	3.22776	10.37986
958	45	76	306.48285	155.67670	5.64424	2.90717	10.69203
959	45	77	306.35373	155.67339	6.52204	3.24748	1.40461
960	45	78	306.82706	156.50874	5.62568	3.61436	6.99795
961	46	17	307.52963	159.38800	6.80474	3.10432	1.84041
962	46	18	307.49066	159.33430	6.62255	2.93557	6.10319
963	46	19	305.31308	157.72981	8.05441	2.80769	12.50431
964	46	20	304.31799	155.60049	9.26759	3.41383	1.08356
965	46	21	304.41528	153.98076	8.40921	3.19334	2.00476
966	46	22	303.34451	151.31364	7.86567	3.70286	1.29988
967	46	23	301.31857	151.13210	9.28920	3.54001	0.06418
968	46	24	301.28848	150.99561	8.85531	3.73256	0.24824
969	46	25	301.10159	149.83881	9.29016	3.49955	5.38152
970	46	26	301.84302	146.57770	7.29910	3.44484	0.01585
971	46	27	303.59268	145.41357	7.26564	3.51154	0.38387
972	46	28	303.64703	144.07591	7.25933	3.53355	6.67232
973	46	29	304.42133	142.47267	6.01398	3.22440	14.25736
974	46	30	303.74109	141.22861	7.22197	3.49131	0.14626
975	46	31	303.68005	140.92810	7.52442	3.63143	0.01398
976	46	32	303.62817	140.38876	6.34847	2.96907	13.00929
977	46	33	303.56754	139.52623	6.75392	3.22078	15.49312
978	46	34	302.47888	139.21255	6.77077	3.48282	14.37979
979	46	35	302.73715	139.24004	7.52122	3.54893	4.84384
980	46	36	303.75110	138.89833	7.50446	3.52532	4.97964
981	46	37	304.78680	139.35991	7.77194	3.28368	8.38493
982	46	38	305.61966	139.37683	6.74958	3.21351	7.21698
983	47	18	180.13921	30.98874	2.59532	1.76151	0.09928
984	47	19	180.48680	30.61705	3.84714	2.19162	13.55429
985	47	20	180.21561	30.99179	1.54839	1.73159	1.035E-8
986	48	18	313.59818	164.82233	7.47001	3.40713	0.26090
987	48	19	310.75467	164.65681	7.63492	3.67735	0.94337
988	48	20	309.80057	160.43184	5.75260	3.51989	0.00029
989	48	21	312.69934	159.95258	7.32727	3.52958	0.03388
990	48	22	311.01181	160.03145	7.38577	3.16017	12.94372
991	49	19	27.64119	16.67965	4.37213	2.03692	4.52541
992	49	20	27.33286	16.01107	3.49456	2.39720	0.74888
993	50	21	184.70906	215.01213	2.04997	1.79542	22.68109
994	50	22	182.23123	211.86615	2.94333	2.40846	11.20525
995	50	23	183.17783	212.72617	5.00226	2.82323	4.84311
996	50	24	182.78851	213.35602	5.78146	2.39848	3.75150
997	51	21	261.24173	24.00937	2.88325	2.02808	5.59984
998	51	22	260.02686	23.59867	3.27721	2.29469	27.09254
999	52	22	55.23426	116.72346	3.69878	2.10329	30.83843
1000	52	23	55.43662	116.36192	8.34738	2.45287	22.05380
1001	52	24	55.68571	116.36911	9.62827	2.46218	13.46632
1002	52	25	56.12746	115.29449	5.70912	1.98294	0.00161
1003	52	26	55.82084	116.19534	9.78971	2.66348	20.45957
1004	52	27	55.65703	116.18039	9.22908	2.34005	14.82397
1005	52	28	56.10876	115.26566	5.04765	1.88599	2.24532
1006	52	29	56.79419	113.97691	3.11943	1.90671	23.37382
1007	52	30	56.82187	113.40529	3.79963	1.93110	0.19395
1008	52	31	57.36595	112.03941	1.43291	1.79644	21.94006
1009	52	32	58.04925	111.02152	1.42617	1.75112	61.12902
1010	52	33	57.74365	111.57223	2.01612	1.87187	59.32874
1011	52	34	57.50002	110.61507	3.61658	2.07489	15.98764
1012	53	24	68.48048	305.32944	9.35723	2.94109	9.51952
1013	53	25	68.88155	304.70267	11.30299	3.36190	14.93886
1014	53	26	69.47604	304.95840	9.87747	3.07830	13.83459
1015	53	27	69.64909	303.37750	8.53637	3.19090	0.77753
1016	53	28	66.53488	305.04633	9.93758	3.70822	0.01037
1017	54	24	253.68312	101.79300	9.82100	2.86897	17.23637
1018	54	25	253.92081	100.90985	11.62799	3.07407	31.97801
1019	54	26	255.12683	100.50093	7.39453	2.26618	11.82962
1020	54	27	255.50960	101.22314	5.71125	2.12685	0.01770
1021	54	28	253.00038	102.89372	6.57319	1.86539	19.12705
1022	54	29	253.12567	103.62090	3.35314	1.91279	15.76344
1023	55	24	260.65262	25.22545	5.29254	2.17474	3.94052
1024	55	25	261.82181	25.00854	3.76059	2.78525	2.37446
1025	55	26	260.15433	25.94421	3.35190	2.55186	17.33830
1026	55	27	258.76373	22.99175	2.06967	1.71321	34.90383
1027	56	25	99.37148	370.00076	2.71121	1.81804	9.86211
1028	56	26	99.10944	370.00226	2.19507	1.73671	10.40158
1029	57	25	241.78085	284.99356	2.36227	1.80594	9.18437
1030	57	26	242.38025	285.37686	3.93197	2.19160	3.26113
1031	57	27	242.50690	286.30145	4.23479	2.35506	9.77230
1032	57	28	242.28218	286.35278	6.09497	2.30733	6.46184
1033	58	25	256.02380	150.95953	12.55380	3.16687	8.77921
1034	58	26	256.62582	150.99219	10.37329	2.75408	22.69690
1035	58	27	256.04013	150.97063	11.28575	2.82673	0.94058
1036	58	28	255.92921	150.15749	11.46520	2.86788	16.40706
1037	58	29	255.80258	149.67934	9.60703	2.45145	6.21536
1038	58	30	256.05521	149.77039	10.63437	2.70861	13.60444
1039	58	31	255.87494	149.52173	10.73612	2.88276	0.47803
1040	58	32	255.60129	148.75438	9.71597	2.61972	7.31133
1041	58	33	255.71107	149.36919	10.24301	2.68062	18.48612
1042	58	34	254.94330	149.00920	9.21564	2.49828	31.32685
1043	58	35	256.00626	149.18073	9.66317	2.39888	0.87749
1044	58	36	255.52306	149.74922	8.41591	2.45460	3.35703
1045	58	37	256.87576	150.34123	10.20515	2.59565	0.01448
1046	58	38	256.19580	149.78610	10.49351	2.66944	17.39750
1047	58	39	254.32031	149.57599	10.28371	2.72194	7.13422
1048	58	40	256.76984	150.09135	11.21058	2.86421	2.81502
1049	58	41	256.92032	149.86971	10.44819	2.51688	0.07469
1050	58	42	257.20850	149.56261	10.81262	2.78567	26.69058
1051	58	43	257.20139	149.41621	10.93697	2.98414	45.66550
1052	58	44	257.79788	149.60355	9.04327	2.42711	6.26481
1053	58	45	259.21936	150.63327	6.28398	2.04967	15.37495
1054	59	25	308.00372	155.25777	6.02563	3.40110	0.00346
1055	59	26	306.10690	155.93513	5.80936	3.59185	2.23821
1056	59	27	307.58588	155.03613	5.14871	3.51208	15.65357
1057	59	28	307.54245	152.25592	4.44938	3.37022	4.32054
1058	59	29	309.89270	153.82065	5.83452	3.15129	14.82181
1059	59	30	309.06830	152.09599	5.79601	3.51366	5.96029
1060	59	31	308.48477	149.70847	5.10421	3.24462	0.07259
1061	59	32	308.44510	149.95004	4.75572	3.53454	0.22194
1062	59	33	308.80600	151.10359	5.29300	3.44687	13.65325
1063	59	34	308.47714	151.77487	5.41775	3.28293	1.58555
1064	59	35	307.56555	151.96037	5.04627	3.43209	14.45871
1065	59	36	308.44830	150.11613	4.96125	3.47925	0.78908
1066	59	37	308.50549	151.66559	4.79152	3.52203	15.23422
1067	59	38	309.82053	150.15793	5.27953	3.48286	0.01514
1068	59	39	309.96176	154.90347	6.55257	3.54362	12.72738
1069	59	40	311.00748	155.52727	6.67006	3.26590	4.12092
1070	59	41	311.73843	153.70529	6.18540	2.95920	13.52377
1071	59	42	311.06381	152.76129	6.12831	3.26047	3.02049
1072	59	43	311.43375	152.20349	5.79938	2.96936	3.37782
1073	59	44	311.78137	153.80850	6.59892	3.32877	0.18694
1074	59	45	310.70807	154.95261	7.07603	3.28014	10.18476
1075	59	46	309.89136	155.63231	6.94625	3.47078	33.81518
1076	59	47	310.68460	155.82439	7.32854	3.54684	15.91058
1077	59	48	309.98279	156.87987	8.01089	3.61943	5.12104
1078	59	49	310.59140	153.44095	5.72455	3.57406	7.18114
1079	59	50	310.56671	154.20195	6.34797	3.55248	19.75726
1080	59	51	310.56192	155.70625	6.44170	3.48359	6.00038
1081	59	52	310.00864	155.74350	7.13605	3.57985	1.74463
1082	59	53	309.82071	153.70131	6.30798	3.40500	1.23784
1083	59	54	310.59058	153.79774	6.02389	3.37740	0.98170
1084	59	55	311.50696	154.73546	5.59445	3.50986	0.90048
1085	59	56	312.48929	153.78690	6.04546	3.40020	0.26909
1086	59	57	311.52628	152.03810	5.95469	3.31776	9.37198
1087	59	58	312.59097	152.30742	5.64209	3.33420	0.74769
1088	59	59	311.84976	154.78717	6.31742	3.37688	11.40709
1089	59	60	312.81088	154.79968	7.09692	3.43689	6.33280
1090	59	61	312.56583	154.42584	5.81886	3.53974	0.03292
1091	59	62	311.55475	153.58122	5.72700	3.43101	0.20361
1092	59	63	310.78723	154.59653	6.46000	3.65191	6.49493
1093	59	64	311.00412	154.71147	6.13778	3.64039	13.46509
1094	59	65	312.07532	153.23491	6.14532	3.55981	6.14596
1095	59	66	311.52844	153.99953	5.29037	3.23494	8.94295
1096	59	67	313.70361	153.71106	6.29692	3.41520	5.63834
1097	59	68	313.80133	154.47162	5.76413	3.73550	1.65605
1098	60	26	301.33600	154.08119	4.46492	3.47681	0.00437
1099	60	27	302.47623	152.89427	4.12602	3.59225	0.24862
1100	60	28	302.34924	152.01857	3.95906	3.21562	4.25203
1101	61	27	28.65531	16.04907	2.16338	1.80566	35.41026
1102	61	28	28.60856	15.56969	2.47702	2.48059	2.21740
1103	61	29	29.03744	15.57896	2.80080	1.88751	26.69819
1104	62	27	306.45053	158.46724	5.08381	3.52558	15.72907
1105	62	28	307.46631	156.75092	5.47792	3.22368	0.11487
1106	63	28	144.09901	83.04568	2.07161	1.71585	19.23130
1107	63	29	142.35361	81.04514	2.10380	1.73391	40.36943
1108	63	30	141.42934	82.98273	2.86546	2.03558	1.63386
1109	64	28	182.84682	212.53433	4.44776	2.07138	2.22751
1110	64	29	182.75446	212.36159	5.99285	2.47781	12.73194
1111	64	30	182.53653	213.11029	6.23537	2.81446	3.59936
1112	64	31	182.79031	213.81917	7.63543	2.20957	13.73103
1113	64	32	183.16545	213.74316	4.27574	2.02521	0.04444
1114	64	33	182.14742	214.03358	2.06136	1.71621	58.06483
1115	64	34	182.87939	212.98940	5.00507	2.03223	11.42184
1116	64	35	183.80315	213.72026	4.34763	2.09791	23.50018
1117	64	36	183.00645	213.49475	5.78965	2.30196	0.81826
1118	64	37	183.12643	213.58502	5.61734	2.75173	18.66848
1119	64	38	182.50769	214.13565	6.55556	2.78132	5.90868
1120	64	39	182.38840	213.73943	6.26374	2.42109	1.42613
1121	64	40	183.50317	214.39624	7.51714	2.42229	26.57130
1122	64	41	183.52505	214.62682	7.82173	2.56285	2.73515
1123	64	42	183.38945	214.74992	7.66016	2.32814	22.37123
1124	65	28	250.14812	63.04926	2.00819	1.92919	25.83552
1125	65	29	248.34853	64.22143	5.88556	2.19756	11.01079
1126	65	30	247.91008	62.45171	4.73083	2.89679	0.01099
1127	65	31	247.50026	64.86047	4.97752	2.13316	0.03804
1128	65	32	249.70236	63.99164	2.99120	2.30148	16.99088
1129	65	33	249.80461	63.32976	3.74952	2.50121	0.86520
1130	66	29	306.64157	148.21303	4.67561	3.80800	0.00262
1131	66	30	305.67160	146.39940	3.93678	4.07919	0.00063
1132	66	31	302.35760	148.05429	3.63928	3.64947	0.00015
1133	66	32	302.35242	148.82074	3.86181	3.29857	0.27418
1134	66	33	302.90152	148.85544	3.75894	3.42967	1.16412
1135	66	34	302.01569	147.63570	3.44860	3.16550	2.44403
1136	66	35	302.15286	146.86455	3.93789	3.27651	0.57314
1137	66	36	302.16782	147.92497	3.74221	2.79913	1.80809
1138	66	37	303.49307	147.01337	4.16447	3.16076	1.72338
1139	66	38	305.23950	147.88091	3.35112	3.92326	1.16789
1140	66	39	306.41833	147.09152	6.32102	3.31836	11.20453
1141	66	40	308.39310	147.15445	7.19336	3.09804	7.29960
1142	66	41	309.54422	146.52669	6.25416	3.45945	5.32344
1143	66	42	309.60107	145.15416	6.73015	3.33307	7.57409
1144	66	43	309.66296	145.24918	6.16555	3.72814	2.07621
1145	66	44	308.68188	147.20560	4.53248	3.64723	11.91360
1146	66	45	308.98166	149.18808	4.15644	3.55120	12.73985
1147	66	46	307.73294	149.23819	4.04016	3.81264	0.02465
1148	67	30	260.14230	20.98069	2.22483	1.74885	9.65895
1149	67	31	257.41302	20.99818	1.44868	1.83721	22.82549
1150	68	31	193.32770	0.23280	1.37147	0.95885	3.60889
1151	68	32	193.44930	0.17354	1.33642	1.04970	4.64426
1152	69	31	236.99387	50.04797	2.19135	1.75384	34.01496
1153	69	32	237.06516	49.82631	3.09240	2.54423	12.72845
1154	69	33	235.20502	49.92096	2.65498	2.52627	3.69068
1155	70	31	239.79163	22.99375	2.34473	1.73536	27.87326
1156	70	32	242.33910	21.97359	1.78358	1.76114	81.18157
1157	71	31	253.97841	101.51323	1.83441	2.20749	16.61763
1158	71	32	252.29076	101.99697	1.50997	1.81744	70.44637
1159	71	33	250.41986	101.70978	5.78737	2.12896	11.06793
1160	71	34	249.03661	101.46017	4.75671	2.10120	11.45987
1161	71	35	249.35104	101.35655	4.45766	2.04154	20.96971
1162	71	36	250.81635	100.61826	4.94453	2.11808	0.38082
1163	72	31	281.93356	204.63040	2.12346	1.83935	35.22690
1164	72	32	282.38577	204.08194	1.53766	1.83205	72.41401
1165	73	32	29.00353	14.24964	3.06006	1.84796	7.46500
1166	73	33	28.86975	15.00465	2.90838	1.99127	6.03634
1167	73	34	28.85695	14.01398	1.66550	1.60903	22.42880
1168	74	32	131.97156	20.10662	1.90057	1.67248	71.11628
1169	74	33	133.34526	19.01191	1.71869	1.76433	66.74329
1170	74	34	133.76094	14.05297	1.39928	1.71855	16.20072
1171	74	35	136.80991	13.98835	2.51269	1.75073	7.58749
1172	74	36	134.71844	14.60293	2.03768	1.90058	51.61919
1173	74	37	136.45016	15.04725	2.12701	1.87247	18.51832
1174	74	38	134.32195	15.02209	2.39372	1.87362	7.36747
1175	74	39	135.74211	17.02500	1.80223	1.81938	26.32561
1176	75	32	249.11861	56.97614	2.22923	1.70744	31.71669
1177	75	33	250.03487	56.95964	2.35111	1.75135	30.12468
1178	76	32	260.63559	27.98281	1.69419	1.76335	82.84465
1179	76	33	263.00800	25.02825	1.66574	1.73407	62.41437
1180	77	32	300.46930	142.02092	6.46434	3.30747	20.42887
1181	77	33	300.58859	142.76801	5.45161	3.31770	13.10855
1182	78	32	360.07480	21.96036	1.89779	1.70430	72.70159
1183	78	33	359.28937	22.03608	1.63859	1.70750	59.08888
1184	79	33	308.51147	147.24492	4.50980	3.43026	1.87918
1185	79	34	308.05746	148.13042	4.86209	3.69979	1.71777
1186	79	35	308.03943	147.90927	4.78091	3.61665	10.60297
1187	79	36	307.50308	145.30371	4.08466	3.39457	1.83361
1188	79	37	308.85431	148.09534	4.93340	3.44739	14.92782
1189	79	38	308.50159	146.38129	4.03327	3.68431	1.17340
1190	79	39	309.59744	147.51680	5.26727	3.27581	0.08363
1191	80	35	235.69421	48.61533	4.28037	2.43770	15.29435
1192	80	36	236.12326	47.79292	1.94707	2.11253	36.98858
1193	80	37	236.40872	48.21827	3.02041	2.76780	10.58184
1194	81	35	248.81236	65.91331	3.00321	2.51469	0.30306
1195	81	36	247.73541	64.63944	7.22254	2.45442	24.43188
1196	81	37	247.60080	66.64946	5.67508	2.90898	15.68597
1197	81	38	247.93324	65.65002	5.62388	2.30944	0.10553
1198	81	39	248.89258	62.92530	9.26977	3.32358	0.26159
1199	82	35	282.10132	199.03860	1.37347	1.69001	25.83125
1200	82	36	281.33350	197.77956	2.64947	2.47855	4.85230
1201	82	37	281.69519	196.66104	5.36422	2.26774	17.13976
1202	82	38	281.57013	197.91953	4.03026	1.92351	12.65279
1203	83	36	174.86987	23.98864	2.20207	1.76835	49.32165
1204	83	37	175.87375	23.98405	2.64263	1.77560	22.88314
1205	84	36	196.12906	289.24573	6.61693	2.11376	3.93141
1206	84	37	196.48018	290.97559	2.28965	1.93092	23.40901
1207	84	38	197.90179	290.64169	3.67546	1.87398	12.31689
1208	85	36	301.11044	141.82372	5.79505	3.60151	0.46075
1209	85	37	303.11465	141.56467	6.78159	3.96606	0.17668
1210	85	38	303.36829	139.99609	7.58162	3.73411	9.24589
1211	85	39	304.24298	139.10156	11.23832	3.12471	1.69830
1212	85	40	305.55118	138.79115	10.18515	3.02586	0.41872
1213	85	41	306.34683	137.70062	9.40432	2.63057	19.27088
1214	85	42	306.09875	135.85416	10.97453	2.92836	34.55789
1215	85	43	306.92294	136.96786	10.55831	3.21785	24.13019
1216	85	44	305.97797	139.19078	9.84783	3.54240	1.06472
1217	85	45	305.60217	141.04233	8.59065	3.54873	0.00627
1218	85	46	304.73361	141.54907	7.25869	3.49453	36.91910
1219	85	47	306.45377	143.90269	6.79466	3.28629	13.92016
1220	86	37	195.93428	0.45455	2.67264	1.16055	3.70928
1221	86	38	195.87254	0.32153	3.03834	2.10206	32.07073
1222	86	39	193.21585	0.41032	3.87536	2.66605	0.02741
1223	86	40	191.96837	0.36101	3.72194	2.71278	1.04720
1224	86	41	193.49919	0.22670	1.01675	1.04753	14.19900
1225	87	37	259.66220	18.62278	2.84881	3.01646	10.13560
1226	87	38	259.26208	18.52781	2.99618	2.24990	27.73747
1227	87	39	257.86502	17.78443	2.87688	2.06626	21.85394
1228	87	40	258.03543	18.02518	2.27145	1.78984	25.29522
1229	87	41	260.19873	17.12757	1.72906	2.30297	7.78893
1230	87	42	260.01129	18.02769	2.70465	2.45954	0.72411
1231	87	43	258.52609	16.54828	2.98052	2.58688	4.44544
1232	87	44	261.55997	19.98095	1.94574	1.83576	41.62817
1233	87	45	259.73077	18.05435	2.21663	1.85300	36.08868
1234	87	46	260.18271	16.96757	3.08538	1.99600	15.26969
1235	87	47	259.27121	15.71787	3.02148	2.31308	9.25897
1236	87	48	261.43069	11.91403	2.11065	2.03124	37.59942
1237	87	49	260.18292	13.34202	4.10857	3.25371	0.07968
1238	88	39	28.92282	14.03867	2.78385	1.77317	20.41806
1239	88	40	28.87248	13.99628	1.92609	1.68904	25.67564
1240	89	40	236.14671	48.64073	2.70172	2.57349	0.98786
1241	89	41	235.37256	48.06245	1.56105	1.83020	20.70167
1242	90	40	249.71001	62.47816	4.33676	2.27721	0.94056
1243	90	41	247.30927	64.82275	7.07868	3.14569	3.75171
1244	90	42	247.93416	65.07487	11.14672	3.22543	23.20683
1245	90	43	246.71754	66.19273	9.71175	3.12200	1.66387
1246	90	44	248.26582	64.62301	9.93906	2.80554	2.67193
1247	90	45	247.33282	65.84224	6.63203	3.29720	26.13505
1248	90	46	245.33348	66.15987	6.91513	3.27813	29.26917
1249	90	47	245.82970	64.95451	2.41366	2.16669	26.98135
1250	90	48	246.62662	64.84695	6.59705	2.96340	16.59899
1251	90	49	246.78552	65.01725	5.47066	2.65653	39.64143
1252	90	50	246.90343	65.26659	5.93897	2.62780	38.32817
1253	90	51	247.14813	64.79077	7.96031	2.98238	1.72401
1254	90	52	247.00990	63.91284	5.26454	3.41856	3.73037
1255	90	53	247.56271	63.62038	6.36330	2.50009	16.13901
1256	90	54	248.03250	61.31048	4.80152	2.07259	18.77405
1257	90	55	247.92854	60.13559	2.37847	1.97386	21.70088
1258	90	56	247.92014	59.22337	2.19166	1.63186	0.00042
1259	91	41	238.01140	123.56446	4.75041	2.31426	0.00011
1260	91	42	237.06371	123.96005	2.07971	1.77117	41.57490
1261	92	41	361.48352	0.19535	1.18864	1.06833	14.90478
1262	92	42	362.33331	0.22015	1.57940	1.02527	2.45326
1263	92	43	361.74875	0.40509	1.84405	1.26277	2.60746
1264	93	42	30.35554	15.04145	2.10451	1.82678	39.78475
1265	93	43	28.80157	14.02881	2.15975	1.77683	4.70977
1266	93	44	28.10523	14.01068	2.68184	1.72492	9.14742
1267	94	42	58.64248	106.02161	2.01208	1.78378	42.76027
1268	94	43	59.34895	104.99981	2.78722	1.87941	4.18056
1269	95	42	179.79756	26.48581	4.39993	2.06317	0.00565
1270	95	43	180.62791	28.10335	3.53925	2.14553	15.53572
1271	95	44	181.66057	29.41736	4.56356	2.20239	13.67520
1272	96	42	305.46335	147.84818	4.88618	3.29749	0.14190
1273	96	43	305.31815	147.91345	4.72160	3.08581	0.04593
1274	96	44	305.43878	147.93579	4.77261	3.62197	11.89568
1275	96	45	304.52374	149.88115	3.98584	3.42707	12.74092
1276	97	43	246.78685	100.06514	6.87823	1.98875	0.01288
1277	97	44	247.15378	100.07660	7.73755	2.23372	16.23242
1278	97	45	245.53331	99.11316	10.36764	2.75142	18.02909
1279	97	46	246.80261	97.68527	10.00013	2.55172	19.86852
1280	98	44	133.36099	14.93602	1.82205	1.76702	37.02200
1281	98	45	131.76035	14.54127	5.44631	2.23032	0.65798
1282	99	44	184.22762	213.53954	4.41377	2.29589	13.93281
1283	99	45	183.82779	212.99574	2.25673	1.77432	33.29277
1284	99	46	184.08896	214.07788	4.11130	2.56005	5.24868
1285	99	47	184.33121	213.42926	8.83767	2.50027	12.02299
1286	99	48	184.51707	213.55087	5.23010	2.48591	6.77657
1287	99	49	183.91710	213.35040	7.18201	2.50731	0.63124
1288	99	50	183.01324	213.12753	8.10436	2.25276	1.34474
1289	99	51	182.71515	213.96349	9.40361	2.49230	5.79130
1290	100	44	235.86131	123.93264	1.85903	1.76539	38.79574
1291	100	45	236.25076	123.37549	4.39799	1.96748	0.31841
1292	100	46	236.10176	123.59699	5.72299	2.20389	8.73473
1293	100	47	237.67502	123.33990	2.60831	2.35446	22.66131
1294	100	48	237.95064	123.52467	5.11423	2.06547	9.14464
1295	100	49	238.29622	123.35828	4.41553	2.06462	0.40849
1296	100	50	237.37276	122.85510	5.75032	2.06917	30.57799
1297	101	44	238.06088	47.00827	3.71051	2.83616	0.39212
1298	101	45	238.73515	46.81582	2.45075	1.99462	23.91622
1299	102	45	58.63870	106.00694	1.74751	1.74655	19.99215
1300	102	46	59.48350	102.01417	1.88866	1.88148	24.84572
1301	103	45	189.65634	0.01639	1.77486	2.06119	19.38334
1302	103	46	187.36786	0.47627	4.53773	2.76237	5.25024
1303	103	47	187.43210	0.86478	5.88282	3.56099	0.96104
1304	103	48	188.43146	0.82681	4.36635	3.23490	0.10930
1305	103	49	187.90504	1.45711	6.36722	3.56141	6.63202
1306	104	45	248.50957	64.19789	6.22564	3.45288	12.39834
1307	104	46	246.92615	62.07945	6.57444	2.76792	4.67380
1308	105	45	361.50568	0.65820	3.50909	2.12167	0.33333
1309	105	46	358.64337	0.07929	1.57738	1.45607	7.58130
1310	105	47	358.25345	0.22262	0.68672	0.88974	0.01595
1311	106	46	64.07381	304.99023	2.96506	1.75141	21.02575
1312	106	47	62.22676	305.68558	5.91193	1.97479	4.64920
1313	107	46	91.56928	88.01482	2.44578	1.90071	25.96098
1314	107	47	90.94399	87.53274	5.40592	2.08251	4.21646
1315	107	48	90.87784	86.42400	3.08999	1.95042	30.88948
1316	107	49	90.89268	87.04333	3.42958	1.88835	11.41322
1317	107	50	90.73943	88.13307	3.64496	2.16404	0.39962
1318	107	51	89.59348	86.54064	5.94295	2.38403	15.47951
1319	107	52	89.86306	86.92718	4.37914	2.39460	31.76559
1320	107	53	89.00399	86.37707	6.30940	2.45160	15.96396
1321	107	54	88.56062	87.09693	8.44860	2.41923	20.56761
1322	107	55	87.88323	87.63550	9.16056	2.36638	51.52800
1323	107	56	87.01289	88.25788	9.98787	2.78773	7.79991
1324	107	57	86.86029	87.80407	12.09936	2.92077	0.14256
1325	107	58	87.71811	88.22912	8.55007	2.47985	35.95240
1326	107	59	87.17149	88.46312	8.30326	2.55063	27.20184
1327	107	60	88.08233	88.68051	5.70844	2.40239	8.16451
1328	107	61	87.80496	87.96911	3.06868	2.08878	13.28648
1329	108	46	129.77647	238.57196	1.93024	1.88816	25.58648
1330	108	47	130.13603	238.02098	2.05507	1.75154	12.54333
1331	108	48	130.42998	237.53036	3.03671	2.08639	31.81033
1332	108	49	130.44696	236.95192	1.64025	1.81323	13.58919
1333	109	46	256.08173	150.08679	11.40867	2.76729	16.33709
1334	109	47	257.80386	150.84906	7.07318	2.13227	0.51185
1335	110	46	302.50723	142.15082	7.22878	3.74724	24.88573
1336	110	47	303.16479	144.15396	7.47395	3.68859	13.68683
1337	110	48	304.65985	143.29823	8.48537	3.66417	5.11208
1338	110	49	305.45996	144.26132	7.15483	3.62487	10.40487
1339	111	47	186.10324	0.97132	6.40954	2.65596	7.54090
1340	111	48	185.39343	1.32874	6.37907	2.63270	12.08821
1341	111	49	185.47330	1.11495	5.29294	2.81947	41.88222
1342	111	50	184.59955	1.65497	6.55313	2.90350	18.45654
1343	111	51	184.18007	1.98519	7.22827	3.18636	15.85892
1344	111	52	184.28720	1.63054	6.33982	2.83269	17.74941
1345	111	53	184.16193	2.16279	8.36109	3.08398	0.26197
1346	111	54	183.27292	2.44818	7.13931	3.03080	11.83756
1347	111	55	183.32913	2.07396	6.89852	3.08416	33.50434
1348	111	56	183.27269	1.80188	6.95905	2.81581	15.10364
1349	111	57	183.45549	2.28591	7.26119	3.13947	9.48304
1350	112	47	238.14307	47.82009	4.42525	2.68212	0.02197
1351	112	48	238.72385	48.03905	2.25494	1.77360	51.91300
1352	112	49	240.23102	47.15682	5.52323	2.92949	36.46614
1353	113	47	247.71555	100.68082	2.11582	2.22210	20.54233
1354	113	48	246.15256	100.60582	4.53597	2.05888	3.75486
1355	114	48	59.74582	101.62399	2.63920	1.88253	50.90690
1356	114	49	60.22766	100.02564	3.17220	1.95365	12.35119
1357	115	48	303.37747	151.08525	5.24311	3.79679	0.07335
1358	115	49	302.50977	150.82693	5.12894	3.52173	6.11330
1359	115	50	302.47931	151.92169	5.98048	3.35157	15.74401
1360	115	51	302.56540	151.73978	5.78560	3.54148	1.88988
1361	115	52	302.22568	150.91655	5.79061	3.28278	8.45389
1362	115	53	301.13364	149.62357	4.95202	3.15216	2.24514
1363	115	54	301.92850	149.75502	4.73708	3.23188	10.06872
1364	115	55	302.85181	149.69234	5.10478	2.90841	0.83824
1365	115	56	303.34232	149.74092	5.12906	3.02870	0.69142
1366	115	57	302.32407	148.89113	5.03857	3.11777	6.26086
1367	115	58	303.06012	148.69864	4.88834	3.59232	0.66790
1368	115	59	304.26303	150.85043	4.27890	3.65345	16.38319
1369	116	49	157.08093	224.72974	2.49912	2.22078	1.96075
1370	116	50	155.85774	223.97519	2.16659	1.72932	12.22877
1371	117	49	244.89188	100.76560	9.48871	2.85974	7.21644
1372	117	50	247.81137	102.08490	7.41158	2.13049	1.36267
1373	117	51	248.40024	102.69569	9.04087	2.84178	6.26555
1374	117	52	248.75871	103.32796	7.59453	2.25244	11.88393
1375	117	53	247.31372	101.91631	9.56661	2.95839	7.25405
1376	117	54	246.91833	100.96117	9.35226	3.16651	3.82806
1377	117	55	245.18182	103.21917	8.51991	2.29669	22.63085
1378	117	56	248.49983	104.97945	6.09049	2.09607	1.11254
1379	117	57	245.98262	102.64865	7.27821	2.08085	10.69831
1380	117	58	246.37306	105.03332	8.49740	2.39691	36.81618
1381	117	59	248.72290	105.26409	8.53022	2.41499	28.98671
1382	117	60	247.87250	105.59476	7.77046	2.48341	2.60092
1383	117	61	246.87120	105.65193	8.03331	2.26188	23.41037
1384	117	62	246.07188	104.64095	7.89948	2.71424	3.51234
1385	117	63	242.99530	104.50786	8.75696	2.96997	6.14507
1386	117	64	242.98552	106.43259	9.31628	2.87743	7.82526
1387	117	65	245.23398	108.42172	9.32635	2.94594	6.47072
1388	117	66	246.63513	108.00607	9.92236	3.15476	8.07584
1389	117	67	247.18460	107.07307	8.86149	2.35961	10.71535
1390	117	68	247.83194	107.39034	9.88259	2.55947	7.00805
1391	117	69	249.28278	107.98192	9.59279	2.98959	5.99601
1392	118	49	259.92511	16.07669	5.29934	2.75384	42.36274
1393	118	50	260.24371	15.23704	5.87207	2.42386	48.31105
1394	118	51	261.34967	12.41898	4.39150	2.04313	0.00297
1395	118	52	261.43167	13.26379	4.28650	2.14219	29.87892
1396	118	53	262.33231	12.28519	4.70095	2.11882	20.05746
1397	118	54	262.34702	13.85190	4.65544	2.36994	21.28367
1398	118	55	261.51157	13.94023	6.47292	2.94752	19.06991
1399	119	49	302.28091	145.82858	7.01058	3.91721	10.49713
1400	119	50	301.50003	146.57608	6.13239	3.91259	9.86296
1401	120	50	301.25790	143.14780	9.64468	3.94372	0.00029
1402	120	51	303.53488	144.03270	9.36777	3.79345	0.10410
1403	120	52	305.64981	144.15756	8.58360	3.69427	0.00053
1404	120	53	304.79510	143.48566	7.11866	3.50736	4.55437
1405	120	54	305.75311	143.38815	7.32766	3.49588	6.23928
1406	120	55	306.64804	143.58040	7.05146	3.51347	25.64350
1407	120	56	306.80530	143.58493	7.45752	3.51191	1.25747
1408	120	57	302.50235	143.46344	6.72138	3.20798	17.24928
1409	120	58	302.35712	145.03798	7.52445	3.27805	5.95409
1410	120	59	302.21100	144.85646	8.91656	3.42348	0.19247
1411	120	60	302.13928	145.92308	8.59038	3.50800	0.13270
1412	120	61	301.49188	145.90953	7.56382	3.19670	16.70437
1413	120	62	302.45807	145.39342	6.88601	3.49256	9.46513
1414	120	63	303.01996	145.11143	8.17875	3.49422	0.88496
1415	120	64	303.52008	145.56827	6.18847	3.45682	13.81574
1416	120	65	304.19659	145.51604	6.82378	3.33608	8.38266
1417	120	66	303.13715	146.50992	6.81765	3.33879	1.25201
1418	120	67	301.52908	146.58192	6.76065	3.31113	11.48153
1419	120	68	302.29202	146.98834	7.52682	3.19566	4.79129
1420	120	69	303.48349	146.17122	7.44860	3.37874	2.58079
1421	120	70	303.47968	145.30003	7.14066	3.48872	9.00191
1422	120	71	304.41299	146.47963	6.67178	3.69485	3.40297
1423	120	72	304.19223	146.05829	7.63434	3.52811	0.01758
1424	120	73	305.18518	145.26741	7.91424	3.58609	0.02865
1425	120	74	305.33093	146.39043	6.67644	3.48215	5.66687
1426	120	75	305.39774	147.82474	5.69539	3.55696	7.53510
1427	121	51	66.32102	108.00056	3.07540	2.08702	9.43454
1428	121	52	67.31001	108.30390	4.79751	2.40594	18.01843
1429	121	53	67.77503	109.28873	3.29418	1.90030	29.78160
1430	121	54	67.06620	109.00800	2.34583	1.76598	16.15108
1431	122	51	186.86478	2.10976	7.15707	3.93588	1.52247
1432	122	52	188.79184	1.74685	6.38473	3.25904	13.72085
1433	123	51	239.41679	123.11363	11.23719	2.67284	20.76950
1434	123	52	238.90892	123.67608	9.79871	2.45134	6.62114
1435	123	53	238.63823	124.01591	7.86998	2.09255	8.52185
1436	123	54	238.73544	123.97561	6.78678	2.02890	14.34189
1437	123	55	237.75023	123.31727	6.23337	2.11758	5.22752
1438	123	56	237.93941	123.42260	9.37203	2.28939	20.88886
1439	123	57	237.57526	123.99644	8.55787	2.22810	4.06234
1440	123	58	238.20154	123.89285	6.72977	2.02122	8.24828
1441	123	59	239.22885	123.69554	9.72518	2.35551	12.82885
1442	123	60	238.97496	123.28365	10.64653	2.57201	12.20769
1443	123	61	239.85170	123.11190	9.96281	2.55529	15.31759
1444	123	62	239.71147	122.99061	9.52473	2.52890	5.52261
1445	123	63	239.33063	123.02319	8.38275	2.50279	15.75739
1446	123	64	239.84680	122.58202	9.69159	2.73319	12.35427
1447	123	65	240.24847	122.14510	9.55533	2.58873	6.47008
1448	123	66	240.43056	122.31773	10.33194	2.76804	3.50432
1449	123	67	240.63771	121.88292	11.22598	2.64014	0.05322
1450	123	68	240.65082	121.96032	11.03935	2.70610	12.48883
1451	123	69	240.92026	121.17106	10.12954	2.71449	10.60256
1452	123	70	240.86760	120.87411	9.77710	2.45496	34.51412
1453	123	71	240.91698	120.44837	9.53793	2.57847	0.34879
1454	123	72	240.80600	121.12408	10.77840	2.69107	16.26632
1455	123	73	240.77090	120.55530	10.60909	3.04351	2.62089
1456	123	74	241.07031	120.45691	10.91133	2.90819	1.00071
1457	123	75	241.21965	120.04195	12.03097	3.05406	1.50278
1458	123	76	240.83258	118.99458	8.93848	2.35004	35.21941
1459	123	77	239.97324	119.48273	10.28407	2.57604	2.67967
1460	123	78	240.99194	118.54739	10.95172	2.72384	4.35238
1461	123	79	240.23964	118.37785	10.22795	2.59227	22.70464
1462	123	80	240.31673	118.52360	10.17941	2.78076	9.31871
1463	123	81	240.29393	118.25418	11.57797	2.92959	0.06685
1464	123	82	240.32048	117.87913	11.95398	2.92576	0.45206
1465	123	83	240.90179	118.13123	12.03654	2.95963	5.90909
1466	123	84	240.10663	118.35411	11.14169	2.69931	0.22314
1467	123	85	239.96906	117.94032	12.35319	2.89859	1.526E-7
1468	123	86	240.13094	118.41302	10.57667	2.58394	13.09082
1469	123	87	240.17194	118.18966	12.63505	3.15442	1.25981
1470	123	88	240.02162	118.30662	12.87102	3.32830	5.09542
1471	123	89	239.84604	118.23256	12.52843	3.10301	8.36226
1472	123	90	239.86519	117.88394	10.87681	2.95298	3.48778
1473	123	91	240.14783	118.13784	12.61337	3.08594	4.50981
1474	123	92	239.72037	118.52105	11.46931	3.00658	14.58088
1475	123	93	239.08023	118.58932	12.45290	3.22885	3.46683
1476	123	94	239.59026	118.87584	11.06273	2.85106	2.90849
1477	123	95	239.20264	118.67278	12.31674	3.13772	7.47791
1478	123	96	238.25838	118.14256	12.30438	2.95245	13.18077
1479	123	97	237.88867	118.43958	12.09516	3.37964	19.24942
1480	123	98	236.99324	118.97282	13.46148	3.42825	0.47809
1481	123	99	238.10635	121.54692	11.03238	2.78340	13.44052
1482	124	51	256.92380	150.88658	8.74512	2.23610	4.08602
1483	124	52	256.94623	149.01437	7.45897	2.04886	11.84613
1484	124	53	256.41632	149.59531	9.90738	2.71206	13.42650
1485	124	54	256.30591	150.21182	9.14128	2.57395	18.95835
1486	124	55	255.93039	150.42538	9.05797	2.39223	58.57718
1487	124	56	256.63504	150.20284	8.30527	2.38930	21.22802
1488	124	57	257.05081	150.73732	8.98938	2.52715	5.81980
1489	124	58	256.11667	149.63484	8.08883	2.44661	28.37322
1490	124	59	254.87764	149.76854	8.83688	2.32593	25.84414
1491	124	60	256.10007	149.68491	9.04379	2.34948	13.40889
1492	124	61	256.80936	149.47850	7.88631	2.30781	28.01586
1493	124	62	257.92645	149.83095	6.49168	1.93305	8.58579
1494	124	63	256.70374	149.83711	8.12495	2.37678	18.35481
1495	124	64	257.53018	149.84972	7.52226	2.37342	5.72025
1496	124	65	257.25610	149.81084	7.07333	2.12605	5.08607
1497	124	66	257.25333	149.67268	7.08341	2.37971	1.57459
1498	124	67	256.91278	149.87140	7.82686	2.19602	15.91524
1499	124	68	257.23953	150.47107	7.12870	2.88642	9.59476
1500	124	69	257.59653	150.38683	9.01932	2.56945	24.16033
1501	124	70	257.20554	150.66698	9.95006	2.49916	29.11296
1502	124	71	257.05487	149.90837	10.98598	2.61197	20.68342
1503	124	72	259.23325	151.40436	10.04262	2.66102	2.61345
1504	124	73	261.07870	151.52469	9.26075	2.38876	15.49929
1505	124	74	260.38995	151.11382	7.20816	2.20418	12.00264
1506	124	75	261.29974	151.35333	7.42870	2.18420	12.61854
1507	124	76	260.06555	151.24034	5.79575	1.95479	28.02027
1508	124	77	259.22668	151.63991	7.87627	2.21042	24.22255
1509	124	78	258.32501	153.45038	8.66442	2.49561	3.11365
1510	124	79	259.71887	154.52618	9.36448	2.62476	19.65841
1511	124	80	260.72678	154.37038	9.55228	2.56269	23.19880
1512	124	81	260.71625	154.12276	10.20494	2.49637	12.95450
1513	124	82	260.39645	153.38144	9.18365	2.58623	20.61301
1514	124	83	260.78232	152.48361	5.58206	2.32166	20.92451
1515	124	84	263.31610	153.87469	3.65540	2.14052	17.75622
1516	124	85	261.75943	153.59457	5.02883	2.07069	29.50641
1517	124	86	261.95367	153.75554	6.21937	1.91791	5.53390
1518	124	87	260.73019	152.96634	2.50242	1.81424	59.51899
1519	124	88	261.06900	153.50865	4.62115	2.07137	6.42272
1520	124	89	262.74649	153.23631	3.47384	1.91622	11.21159
1521	124	90	260.76425	153.59682	4.88556	2.19185	24.43483
1522	124	91	261.77448	153.03894	4.84147	1.88556	24.04157
1523	124	92	261.57867	153.77483	6.99782	2.19320	1.03582
1524	125	52	59.69933	101.59956	2.95608	2.11236	7.58479
1525	125	53	60.00470	100.36667	4.28630	1.96143	7.69331
1526	126	52	149.42686	93.02364	2.26025	1.86571	13.59298
1527	126	53	150.00722	94.33074	2.74971	1.89850	18.28255
1528	127	52	156.31592	222.98982	3.42923	2.02262	7.96947
1529	127	53	155.41769	224.53500	5.14766	2.36294	24.20583
1530	127	54	156.57657	223.64124	4.46986	2.17710	20.73013
1531	128	52	183.70329	214.06903	3.87025	2.44609	12.26971
1532	128	53	183.49677	214.65685	5.34642	2.21484	16.05185
1533	128	54	183.43892	214.23215	8.10673	2.40517	23.98857
1534	128	55	182.96608	214.80482	9.08659	2.58427	48.87963
1535	128	56	182.72290	214.38876	9.36759	2.72093	13.25649
1536	128	57	182.57820	214.00487	6.87777	2.08682	17.53903
1537	128	58	182.01616	215.05576	2.55560	2.45697	16.69231
1538	128	59	181.54553	215.16728	4.85330	3.10521	10.36419
1539	128	60	180.62030	216.29254	3.39922	1.96905	8.32587
1540	129	53	198.35876	291.03806	3.03019	2.10014	29.05770
1541	129	54	196.84225	289.23209	6.65519	1.95849	14.29308
1542	130	53	362.37921	0.60640	3.14795	1.53912	15.58312
1543	130	54	362.05634	0.23691	1.09769	0.78053	0.00007
1544	131	54	187.90839	29.34920	3.72290	1.94063	5.10228
1545	131	55	189.93475	33.24688	2.66514	1.85013	16.32126
1546	131	56	191.92984	33.58735	4.25261	2.00229	3.23046
1547	132	54	244.04652	286.00867	2.94301	2.03852	11.93847
1548	132	55	243.69252	284.97815	2.02692	1.75137	23.30601
1549	133	54	246.03807	64.90605	3.45697	2.42255	5.87136
1550	133	55	246.85680	66.21043	6.22078	2.60681	12.23274
1551	133	56	246.82397	64.18618	4.28236	2.73514	1.58976
1552	133	57	246.00502	64.73784	5.70191	2.68165	5.93618
1553	134	55	197.60254	291.99994	1.90936	1.80810	20.14314
1554	134	56	196.26483	290.53848	5.08698	2.09575	11.92342
1555	134	57	195.95468	291.60641	5.41832	2.14453	11.52924
1556	135	57	188.77859	2.00563	5.40512	3.41881	9.22648
1557	135	58	187.15482	0.98995	6.51716	2.79551	2.94009
1558	135	59	190.09058	0.31949	4.00194	2.94544	7.41882
1559	135	60	190.38078	0.35758	4.00685	2.65130	6.86076
1560	135	61	190.46808	0.37505	3.82030	2.73341	2.55057
1561	135	62	193.10036	0.44950	4.72880	3.09994	0.08868
1562	135	63	194.16866	0.19200	2.14996	2.20862	22.49050
1563	135	64	194.45076	0.30230	2.51222	2.16460	13.93573
1564	135	65	194.22340	0.20355	1.39512	0.86317	0.19987
1565	135	66	195.43442	0.23796	1.26605	1.01763	2.50569
1566	136	57	241.45464	284.75262	2.48075	2.09257	11.80942
1567	136	58	240.55374	283.48654	2.83272	2.65424	12.56836
1568	136	59	241.30544	284.60721	3.15138	1.96205	26.25737
1569	137	57	262.01111	11.39978	6.62948	2.26707	12.23476
1570	137	58	262.65799	12.63163	8.99650	2.62269	17.79456
1571	137	59	261.87796	13.13175	8.08463	2.53835	18.81020
1572	137	60	262.27338	12.24538	6.05554	2.78148	7.11918
1573	137	61	262.66122	13.31874	5.09965	2.06976	16.38601
1574	137	62	262.96695	11.69172	2.96644	1.84123	29.05623
1575	137	63	263.23798	12.72084	4.65276	2.46502	7.09294
1576	137	64	262.89005	12.23246	4.23196	1.96762	15.06611
1577	137	65	262.97617	12.43931	6.48369	2.64018	13.39104
1578	137	66	263.59283	11.64284	3.16583	2.16266	34.73454
1579	137	67	261.58154	11.00199	2.04853	1.84404	4.34376
1580	137	68	263.00644	11.81486	6.06761	2.13464	8.05900
1581	137	69	263.32648	11.32724	3.70765	2.33132	14.72371
1582	138	58	60.02677	101.53023	3.61341	2.42720	14.57649
1583	138	59	59.41795	100.98951	1.86218	1.79507	4.13714
1584	139	58	191.52708	34.50375	3.60703	2.18929	16.74399
1585	139	59	192.51959	33.34718	3.16473	2.06729	25.85827
1586	139	60	192.74156	33.50331	3.89283	2.04528	22.08298
1587	139	61	192.98648	32.98397	4.24744	1.88901	6.55826
1588	139	62	193.24690	33.47805	5.61917	2.39064	13.35519
1589	139	63	193.24196	32.35167	3.73279	2.05674	7.88737
1590	139	64	193.18129	33.29094	3.43008	1.88494	10.02031
1591	139	65	193.29144	32.47620	6.20690	2.31534	9.36183
1592	139	66	193.31342	33.11007	6.48646	2.01912	1.40006
1593	139	67	193.60258	32.69275	5.92566	2.26426	3.31770
1594	139	68	193.10114	33.49406	4.65582	2.07473	30.40439
1595	139	69	192.90871	33.21643	4.30559	1.87766	13.60846
1596	139	70	193.16415	33.19579	5.91741	1.93104	0.09786
1597	139	71	193.25406	33.42875	4.52579	2.06815	0.32076
1598	139	72	193.14772	33.50123	4.22062	2.02810	2.40303
1599	139	73	193.18227	33.40991	4.05949	2.06959	11.73520
1600	139	74	192.77141	33.46324	5.41750	2.33362	31.81353
1601	139	75	192.81708	33.07264	7.14196	2.01922	10.66721
1602	139	76	192.57642	34.11003	5.42046	1.93819	20.84931
1603	139	77	192.93506	33.49074	4.32866	2.00079	14.90663
1604	139	78	193.22505	33.23332	5.03551	2.14919	11.15487
1605	139	79	193.08067	33.38938	4.78145	2.00807	4.67503
1606	139	80	193.32253	33.42421	4.73244	2.21067	0.00026
1607	139	81	192.91490	33.83344	6.60361	1.99957	22.69762
1608	139	82	193.00665	33.15186	6.59924	1.95674	12.40436
1609	139	83	192.78397	33.65584	6.05222	2.07673	5.57019
1610	139	84	193.05351	33.18037	6.95034	2.03689	8.34251
1611	139	85	193.09496	33.31144	6.35659	2.01852	21.61866
1612	139	86	192.78976	33.49590	5.79697	2.21275	16.03918
1613	139	87	192.71198	33.59178	5.17398	2.18976	24.12732
1614	139	88	192.63120	34.03230	2.35977	1.84904	41.10707
1615	139	89	192.79778	33.78031	4.70023	1.88398	31.52787
1616	139	90	193.07239	33.46795	4.34782	1.98877	21.54814
1617	139	91	192.89478	34.07194	4.97691	1.85923	21.44714
1618	139	92	192.47073	34.40292	4.04304	2.15750	37.65937
1619	139	93	192.34685	34.03979	6.21510	2.05604	0.01135
1620	140	59	246.91376	63.64344	2.37118	1.92181	9.75707
1621	140	60	247.84122	62.54118	6.66142	2.75337	16.29528
1622	140	61	248.21388	63.18120	5.04232	2.09321	16.44753
1623	140	62	248.13457	63.08687	6.08138	2.32187	23.29605
1624	140	63	247.70515	64.02727	2.93601	2.03142	14.27396
1625	140	64	246.89986	64.47395	4.37324	1.98789	14.56791
1626	140	65	246.41273	64.71632	3.82809	1.87573	12.19174
1627	141	59	307.88828	148.98590	4.27778	3.49884	19.83232
1628	141	60	307.57391	147.47231	4.30433	3.67333	0.05522
1629	142	60	134.27945	18.09927	2.33933	2.22510	3.38999
1630	142	61	134.61244	17.03370	1.87648	1.87524	45.43381
1631	142	62	134.04303	17.55642	3.60590	2.13076	21.59435
1632	142	63	133.89738	16.70140	2.25522	2.64136	8.80423
1633	142	64	134.31192	17.01682	2.06086	1.81176	24.87780
1634	143	60	158.10649	224.77742	6.85429	2.03916	2.81775
1635	143	61	158.76454	224.28574	3.49327	2.07020	35.09328
1636	143	62	158.51541	224.03336	7.05369	2.11710	3.28576
1637	144	61	59.65308	103.34091	3.64038	1.96070	35.28379
1638	144	62	59.01641	104.15186	3.99422	1.80732	5.94533
1639	144	63	59.40388	103.96200	4.10252	2.21925	9.95703
1640	145	61	211.40845	187.01735	2.14276	1.88352	51.01876
1641	145	62	214.81638	187.03683	2.55380	3.05817	0.12402
1642	146	61	247.71353	57.33966	3.62099	1.93345	35.00640
1643	146	62	247.62944	56.69900	2.93304	2.13013	24.75081
1644	146	63	250.54010	58.96943	2.17835	1.94821	20.79180
1645	146	64	249.23625	58.97077	2.99349	2.15438	10.26144
1646	146	65	248.97736	59.53459	3.71955	2.13929	13.05462
1647	146	66	249.56630	60.45371	3.06565	2.07858	35.54630
1648	146	67	250.62216	59.95541	2.66794	2.00186	17.61985
1649	147	62	360.50000	0.07301	1.47550	1.60269	0.00043
1650	147	63	362.31555	0.23611	0.85813	0.90840	0.02418
1651	147	64	362.99500	0.81425	3.35458	1.40070	5.39111
1652	147	65	362.35062	0.69478	2.44276	1.71197	57.01387
1653	147	66	363.02081	0.40302	3.77321	2.05068	20.96195
1654	147	67	362.31683	0.80714	4.97976	2.40035	12.65699
1655	147	68	362.29047	0.67608	4.69068	2.40953	23.78591
1656	147	69	362.21088	0.86637	5.85290	2.12763	12.92811
1657	147	70	362.58536	1.35557	6.75540	2.49352	1.24253
1658	147	71	362.64203	0.88160	5.39977	2.20266	0.31946
1659	147	72	362.24356	1.35539	6.73945	2.66735	9.55532
1660	147	73	362.16071	0.86632	5.64251	2.15359	0.12507
1661	147	74	362.56345	0.69075	4.63332	2.17978	14.86734
1662	147	75	363.13626	0.88674	5.77577	2.26396	8.81075
1663	147	76	362.59772	0.83725	4.67341	2.20493	1.03001
1664	147	77	363.63400	0.78707	4.96186	2.71754	19.15074
1665	147	78	362.64410	0.69759	4.74158	2.21025	12.47187
1666	147	79	363.28397	0.24972	2.57665	1.61109	8.75761
1667	147	80	363.17664	0.28545	3.44247	3.10982	0.08604
1668	147	81	362.37848	0.53212	4.21539	2.64864	2.41568
1669	147	82	363.01035	0.31330	2.69325	1.67747	22.46776
1670	147	83	362.15131	0.40269	3.52816	2.08388	3.58665
1671	147	84	363.09381	0.89616	6.18041	2.44700	19.85627
1672	147	85	362.40662	0.90650	5.53143	2.20570	31.20210
1673	147	86	362.01831	0.83512	4.98764	2.13984	20.80091
1674	147	87	362.45587	0.55505	3.90129	2.23411	6.97731
1675	147	88	361.72229	0.71762	4.65514	1.64323	6.35058
1676	147	89	362.33987	0.90648	4.81554	1.99625	34.83963
1677	147	90	362.54990	1.06119	5.96502	1.96501	0.44191
1678	147	91	363.91953	0.67759	4.97709	2.41485	19.83433
1679	147	92	363.48355	0.32810	2.55958	1.45184	14.51923
1680	147	93	363.76712	0.66558	3.84119	1.45242	1.92775
1681	147	94	363.17200	0.50755	4.48099	3.08176	1.12326
1682	147	95	363.92551	0.32687	3.16747	2.22763	40.81403
1683	147	96	364.04050	0.52755	3.11258	1.52413	9.15866
1684	147	97	364.17328	0.76351	5.11510	1.94316	13.62610
1685	147	98	364.92920	0.74630	3.82972	2.59438	4.78274
1686	147	99	366.25989	0.82700	5.13114	1.87512	12.56062
1687	148	63	47.91835	107.59886	9.38170	2.49881	12.82103
1688	148	64	47.66102	106.98732	6.96442	2.25879	16.34227
1689	148	65	47.99013	106.93319	3.94049	2.77678	2.17476
1690	149	63	245.84238	101.46804	7.00518	2.70938	1.97953
1691	149	64	246.90956	103.28877	6.27658	2.51081	2.01649
1692	149	65	248.02921	104.47383	5.74391	2.73592	4.49823
1693	149	66	248.82343	102.97890	8.75071	2.75804	11.38626
1694	149	67	248.55363	101.00970	6.55702	1.96028	18.78187
1695	149	68	247.46481	100.94141	6.64303	2.13534	3.73045
1696	149	69	249.00735	103.44442	8.71799	2.67859	17.07130
1697	149	70	246.39575	105.37288	10.68870	3.86136	8.42467
1698	149	71	247.74730	106.65874	10.40549	4.06456	5.13638
1699	149	72	248.80876	106.70199	10.36220	4.09515	0.00073
1700	149	73	247.50789	105.66270	10.36955	3.88421	0.42838
1701	150	63	307.90961	150.15230	3.20639	3.58717	0.00423
1702	150	64	311.56250	152.53366	5.16223	3.36358	0.17270
1703	150	65	308.73572	150.36555	3.04050	3.62255	0.00780
1704	151	64	28.39303	14.98830	2.19392	1.83469	23.65308
1705	151	65	28.73371	15.58145	4.51990	2.04524	2.12337
1706	152	65	196.38918	293.03409	2.26061	1.85437	61.61405
1707	152	66	193.86778	290.49426	4.24326	2.16868	13.17524
1708	153	65	302.46390	149.80930	4.94560	3.05409	0.50952
1709	153	66	302.42188	150.78784	4.89805	3.27008	7.51732
1710	154	66	48.29671	107.07508	9.01717	2.46632	17.94998
1711	154	67	47.33488	106.06358	6.92687	2.33282	15.03924
1712	154	68	47.44898	107.79126	2.87273	2.56229	12.48403
1713	154	69	47.70455	106.61342	5.83788	2.33253	13.19635
1714	154	70	47.87549	106.79851	9.78269	2.47942	34.34490
1715	154	71	47.89470	107.02229	10.61857	2.62329	19.76872
1716	154	72	47.96777	106.62160	8.88570	2.29521	25.94299
1717	154	73	48.12474	106.84805	6.87898	2.67812	7.68238
1718	154	74	47.90512	106.59038	6.47711	2.50493	1.50743
1719	154	75	48.15807	106.64068	9.80482	2.34456	31.77928
1720	154	76	48.22881	106.92461	8.67662	2.35483	36.61972
1721	154	77	48.18889	106.75578	7.20049	2.33568	6.46063
1722	154	78	47.77520	106.07932	6.43995	1.91735	5.82788
1723	154	79	48.10705	107.18176	7.50802	2.06297	13.43550
1724	154	80	47.71429	106.97172	9.72783	2.64297	22.05776
1725	154	81	47.92320	107.00769	9.04599	2.33395	15.57512
1726	154	82	47.68695	106.51870	10.46263	2.77907	23.50898
1727	154	83	47.84322	105.80952	12.54187	3.09229	4.08858
1728	154	84	47.71082	106.38378	9.49785	2.43134	10.86884
1729	154	85	47.69553	106.74746	9.88587	2.68478	19.57763
1730	154	86	47.79918	106.58350	10.30417	2.64484	13.59509
1731	154	87	47.28071	106.45116	10.48147	2.66989	28.08486
1732	154	88	47.51074	106.65320	9.35404	2.52097	2.32574
1733	154	89	47.36973	106.57030	10.39786	2.68063	0.00022
1734	154	90	47.10192	106.63445	10.23228	2.53934	10.59635
1735	154	91	47.91167	106.90543	8.88549	2.24690	11.90472
1736	154	92	48.10071	106.91505	9.31911	2.42587	15.04946
1737	154	93	47.92155	106.99287	9.22758	2.46084	32.46859
1738	154	94	47.43180	107.06263	8.54682	2.39959	61.69395
1739	154	95	47.76696	107.11336	10.36595	2.58095	8.31606
1740	154	96	47.28587	106.55714	9.79446	2.66913	5.55873
1741	154	97	47.76089	106.79445	10.73859	2.77997	0.08340
1742	154	98	47.29598	106.95300	8.50828	2.39576	17.62537
1743	154	99	47.83661	106.78777	11.13284	2.57567	12.61229
1744	155	66	182.81650	212.84225	1.58242	1.67436	38.51510
1745	155	67	182.29248	214.75938	2.66532	1.93436	17.83686
1746	155	68	180.92249	216.06415	2.44511	1.77645	20.97516
1747	156	67	28.85571	16.49699	5.01855	2.18367	12.74310
1748	156	68	28.81086	16.53701	4.35274	1.98666	16.62850
1749	157	67	58.92031	104.39423	6.61050	2.14016	23.11550
1750	157	68	59.56270	104.14232	3.16202	2.31894	14.21187
1751	157	69	58.47572	105.01180	1.80786	1.85484	15.38577
1752	157	70	60.76208	104.39846	2.33577	2.58895	7.11220
1753	157	71	58.93348	105.56274	2.77709	2.08670	45.60902
1754	157	72	58.71282	106.01670	5.06290	1.95094	0.62530
1755	158	67	124.77256	18.69697	12.29168	4.04244	14.90566
1756	158	68	125.59771	18.68820	10.70209	3.62937	0.23926
1757	158	69	124.50889	17.42407	10.67943	3.89412	13.08113
1758	158	70	124.48115	18.83382	11.00499	3.69542	8.72284
1759	158	71	124.46358	18.86819	10.65286	3.58130	13.10109
1760	158	72	123.73991	18.70995	12.44302	4.03981	10.26717
1761	158	73	123.54079	18.87041	11.80466	3.52883	15.54038
1762	158	74	122.68126	18.96871	12.92120	4.00398	0.17627
1763	158	75	122.65682	19.61241	12.15302	3.75062	13.45664
1764	158	76	124.54623	18.93632	11.42070	3.40970	0.83195
1765	158	77	125.12593	18.94242	11.28345	3.74194	0.32694
1766	158	78	125.29530	20.06991	10.17425	3.20436	5.49973
1767	158	79	126.17554	20.28746	10.28536	3.58940	0.46872
1768	158	80	126.11039	20.88406	10.36365	3.77344	0.48676
1769	158	81	123.50345	19.59383	8.69308	3.09091	10.55122
1770	158	82	124.15301	19.21404	11.18260	3.44253	6.34631
1771	158	83	123.47246	19.19525	8.91421	3.24729	3.32830
1772	158	84	124.19357	18.80502	12.31398	3.64412	10.80897
1773	158	85	123.56210	19.22879	10.25131	3.62701	11.85492
1774	158	86	123.21343	19.10608	11.36198	3.34814	0.87428
1775	158	87	122.47216	18.54329	9.62067	3.10960	5.77753
1776	158	88	121.33180	19.01909	8.24699	2.71346	9.30374
1777	158	89	120.57149	19.98161	5.14594	2.14825	17.37766
1778	159	68	221.38921	187.02467	2.18992	1.80610	23.28792
1779	159	69	222.84662	188.92018	1.98854	1.82570	18.04233
1780	160	68	246.76207	64.37852	4.87257	2.20189	26.56121
1781	160	69	246.04063	63.05982	3.10061	2.02134	4.33550
1782	160	70	246.20871	66.08881	2.07339	1.74197	1.87581
1783	161	68	314.41818	152.58501	5.13721	3.48573	1.66096
1784	161	69	314.80756	152.33000	5.71857	3.21340	0.35524
1785	161	70	313.70895	151.32283	5.72098	3.45517	13.44457
1786	162	69	189.01300	73.51687	3.81593	1.96667	18.87829
1787	162	70	190.13445	72.52563	2.59880	2.17564	6.91854
1788	163	70	182.56886	214.84929	4.10210	2.52811	10.51862
1789	163	71	182.07750	214.32961	6.71304	3.02088	16.90405
1790	163	72	182.13196	214.76070	5.78237	2.56646	0.95175
1791	163	73	180.69174	215.37048	4.62400	2.33811	2.77586
1792	163	74	182.90143	213.67284	5.58574	2.23477	35.50199
1793	163	75	182.77902	213.28035	4.80177	2.66890	0.73508
1794	163	76	182.93198	213.56851	3.59289	2.28245	0.09667
1795	163	77	181.74724	211.78549	2.33194	1.82107	16.38449
1796	163	78	181.70731	213.74423	5.86600	2.68972	5.60838
1797	163	79	182.80638	213.96126	4.34083	3.13918	0.23131
1798	164	70	197.09100	293.65979	9.32736	2.24147	19.12893
1799	164	71	197.85219	293.95523	10.82020	2.46332	23.89151
1800	164	72	197.85094	294.07599	10.80312	2.45151	14.72059
1801	164	73	200.32159	295.63110	8.93133	2.33364	19.58039
1802	164	74	203.32236	297.23123	5.46140	1.92562	31.18226
1803	164	75	202.96669	296.92215	2.65328	1.87235	32.05867
1804	165	70	313.01740	153.65977	5.85628	3.57959	13.45105
1805	165	71	313.55038	154.68414	5.90913	3.60730	0.98965
1806	165	72	313.66980	152.93127	5.87576	3.46648	1.71183
1807	165	73	314.49619	152.26750	5.50403	3.22258	2.54353
1808	165	74	313.42078	152.38940	5.07433	3.20890	22.23337
1809	165	75	315.09155	152.15326	6.38680	3.61590	17.76110
1810	165	76	314.73688	152.28435	5.87204	3.39072	12.68708
1811	165	77	314.00388	154.71475	5.91237	3.59651	1.38387
1812	165	78	312.44275	154.87457	5.53677	3.04411	11.38974
1813	165	79	312.89023	156.05809	7.00471	3.26354	2.47552
1814	165	80	313.68167	155.87144	6.26050	3.41091	18.44249
1815	165	81	313.97302	155.05470	5.42687	3.25469	10.05661
1816	165	82	312.96838	155.89769	5.46437	3.60734	14.10658
1817	165	83	313.63199	154.95763	4.63649	3.14216	6.57301
1818	165	84	312.82205	155.74690	5.95595	3.66198	1.95715
1819	165	85	313.73639	154.77313	4.94250	2.91976	7.59288
1820	165	86	312.70572	155.66002	6.01042	3.69666	19.91502
1821	165	87	312.69800	155.52872	5.60994	3.52800	4.96661
1822	165	88	312.62183	155.72816	5.60874	3.51881	9.24699
1823	165	89	313.86282	155.77165	5.74109	3.64359	6.66361
1824	165	90	313.46091	155.98605	5.80054	3.32281	12.57083
1825	165	91	312.10672	157.69722	5.89670	3.36083	19.29690
1826	165	92	314.51630	157.84946	5.46722	3.50767	14.06320
1827	165	93	313.10919	159.10147	6.85159	3.52745	3.07425
1828	165	94	312.22723	159.91159	6.49832	3.36067	24.71641
1829	165	95	312.47522	160.56744	5.38701	3.19173	0.46308
1830	165	96	312.79514	159.67755	6.22233	3.10409	7.27764
1831	165	97	311.37970	159.97134	6.07896	3.25264	5.93966
1832	165	98	313.07126	159.51617	5.92726	3.18439	17.56042
1833	165	99	312.73215	158.97699	6.62605	3.58855	0.11007
1834	166	71	28.34499	16.98906	2.69469	1.90971	38.17208
1835	166	72	29.30953	17.39383	3.53794	1.99529	20.49183
1836	166	73	28.17856	16.04255	2.53049	1.76749	32.34529
1837	166	74	28.02092	16.53458	5.48310	2.04895	38.34357
1838	167	72	310.80255	155.52574	5.00087	3.44599	0.36183
1839	167	73	310.93628	155.68814	4.94666	3.46853	2.50441
1840	167	74	310.85483	155.55696	5.23902	3.36699	15.96866
1841	167	75	311.04343	154.93565	4.70823	3.49104	0.64036
1842	167	76	309.82550	156.26955	5.47772	3.53717	8.53888
1843	168	73	247.94460	60.59072	3.77927	2.22811	9.91552
1844	168	74	246.56035	60.44164	2.49941	2.92562	0.15231
1845	169	73	248.80214	104.31905	11.39625	3.98993	8.47346
1846	169	74	249.79176	106.77388	12.00152	3.70424	22.64559
1847	169	75	250.84891	108.27782	9.92111	2.72457	31.34614
1848	169	76	251.44336	109.97184	8.59362	2.38444	31.81319
1849	169	77	251.24347	110.19203	8.30092	2.20616	23.55464
1850	169	78	251.06270	110.48603	9.76450	2.63307	8.34791
1851	169	79	250.77817	109.25546	8.98751	2.51328	25.81329
1852	169	80	251.43759	108.62989	8.47751	2.38633	13.60346
1853	169	81	251.30539	109.10773	9.11372	2.41612	15.79356
1854	169	82	251.40521	108.54371	9.07638	2.54022	23.50745
1855	169	83	250.82288	109.01561	9.95528	2.58295	0.19457
1856	169	84	249.56300	109.90437	9.24699	2.71093	16.34420
1857	169	85	248.90509	108.74931	9.43069	2.97037	6.97012
1858	169	86	247.96233	107.75493	10.58287	3.21171	5.54466
1859	169	87	248.86172	108.92507	9.64762	2.63259	6.71284
1860	169	88	249.00629	108.49727	8.60435	2.48052	7.53234
1861	169	89	247.67781	107.46793	8.72755	2.48828	21.99590
1862	169	90	247.38579	106.70628	7.80910	2.42947	16.72269
1863	169	91	247.43991	106.65408	7.42742	2.30651	1.84438
1864	169	92	246.11156	106.63264	5.43176	1.94446	5.06805
1865	169	93	246.66420	107.95090	7.46594	2.13500	3.99370
1866	169	94	245.83502	109.66045	8.24687	2.26804	44.96481
1867	169	95	248.61246	109.04770	5.59751	1.95920	11.92891
1868	170	73	252.15633	57.95858	1.93622	2.07462	24.29672
1869	170	74	253.65218	57.69879	4.01205	2.94060	0.83980
1870	171	74	250.14934	59.26944	4.84473	2.99156	14.80141
1871	171	75	250.35593	59.73677	7.43022	2.92485	7.17333
1872	171	76	248.40074	59.03288	6.39784	2.77092	12.52519
1873	171	77	250.18610	58.40738	4.98563	2.91844	16.51434
1874	171	78	248.63542	59.24616	3.96754	2.23986	1.23986
1875	171	79	252.39891	56.92221	1.78224	1.78108	20.58754
1876	172	75	61.60105	103.39995	7.02486	2.72285	8.70277
1877	172	76	60.81002	103.20885	6.45672	3.06195	12.69382
1878	172	77	61.41788	102.91888	5.35360	2.50784	9.94811
1879	172	78	61.65446	102.78528	9.30027	2.45581	6.81956
1880	172	79	62.02788	101.73900	10.01111	2.70811	18.48353
1881	172	80	61.87741	101.79248	9.31387	2.26114	15.67998
1882	172	81	61.22063	102.78471	7.34645	3.20701	10.62047
1883	172	82	60.47186	101.86077	4.01600	2.62552	0.01683
1884	172	83	60.62716	104.12381	4.36512	2.58702	2.85973
1885	172	84	61.36261	101.77658	5.28104	2.22523	20.61460
1886	172	85	61.43977	102.44353	4.86584	2.30883	21.30060
1887	172	86	61.52522	101.49201	5.52070	2.30433	18.14563
1888	172	87	61.69785	101.47299	4.93373	2.31760	14.10714
1889	172	88	61.76501	102.09956	2.19701	2.18383	18.56258
1890	173	75	195.58240	240.60335	10.11171	3.66212	0.27211
1891	173	76	197.46622	238.30792	10.47528	3.74670	0.10336
1892	174	75	248.43932	103.03967	5.52221	2.02277	8.77818
1893	174	76	249.99037	104.61761	5.84871	2.13812	29.15848
1894	174	77	251.77798	104.44749	4.20305	2.01632	14.79360
1895	174	78	248.75375	104.07913	6.88367	2.02480	7.96588
1896	174	79	244.90808	105.16909	7.35880	1.95179	13.39607
1897	174	80	244.59373	106.64107	8.06990	2.27260	7.48208
1898	174	81	244.39262	107.05686	6.87486	2.11054	33.73515
1899	174	82	244.15773	107.66045	7.90736	2.20166	7.16348
1900	174	83	244.91794	108.08072	6.90390	2.04739	0.42656
1901	174	84	244.28108	108.46315	8.89366	2.64140	11.21336
1902	174	85	243.58234	108.16731	10.13447	2.95292	16.46790
1903	174	86	245.10968	105.50150	7.12804	3.13234	16.51030
1904	174	87	247.75435	103.96640	7.09263	2.82375	3.97740
1905	174	88	249.58850	102.94122	5.89017	2.16326	10.33885
1906	174	89	248.81317	101.35492	5.80808	2.33095	1.87482
1907	174	90	249.70273	101.17355	4.88809	2.12597	24.28114
1908	174	91	248.66670	102.07845	3.96998	2.13658	3.86620
1909	174	92	247.64380	101.97999	2.95129	1.90546	8.38757
1910	174	93	248.06743	102.23894	2.97956	1.57861	32.31237
1911	175	75	307.85791	145.98781	6.51840	3.79032	13.88555
1912	175	76	306.22775	146.26997	7.22517	3.66038	0.15215
1913	175	77	306.18396	147.12003	7.61506	3.51247	0.16750
1914	175	78	306.50409	148.10498	5.10976	3.41237	6.75539
1915	175	79	306.53305	148.22513	5.90181	3.39712	1.30460
1916	175	80	308.31226	148.03098	6.45630	3.50320	14.87077
1917	175	81	307.32083	149.43083	5.26912	3.57392	8.70800
1918	175	82	308.39279	147.50790	5.63365	3.59421	14.52823
1919	175	83	306.57855	148.97955	5.32383	3.07555	25.25976
1920	175	84	307.54529	148.28944	5.00677	3.23254	6.86396
1921	175	85	307.30927	148.31047	5.75260	3.42730	8.38616
1922	175	86	307.45920	148.41391	5.90832	3.64726	22.74853
1923	175	87	307.48724	148.12132	5.13943	3.40086	4.90147
1924	175	88	308.34430	148.07764	5.55796	3.19190	9.51043
1925	175	89	310.31152	148.15089	5.12159	3.53309	5.97765
1926	175	90	310.31833	147.98277	5.64762	3.50968	12.12992
1927	176	76	28.82145	16.31786	5.57799	2.31247	26.23844
1928	176	77	27.90605	15.75038	5.93519	1.91209	0.50647
1929	177	77	130.76266	18.04131	8.59418	3.43496	0.14393
1930	177	78	130.87193	18.55647	9.63907	3.49436	2.90774
1931	177	79	130.55940	19.32320	9.25221	3.24157	3.46414
1932	177	80	130.58051	19.09409	9.49458	3.52119	0.78401
1933	177	81	129.41650	18.32594	8.44481	3.30565	9.53673
1934	177	82	128.70857	18.33853	9.69052	3.51623	0.15521
1935	177	83	127.79880	18.05590	10.03345	3.74257	5.41949
1936	178	77	197.90927	0.20478	1.37207	0.80202	0.00448
1937	178	78	197.11131	0.81866	4.52576	1.55790	2.58502
1938	178	79	197.32973	0.91523	4.28021	1.86220	9.44965
1939	178	80	198.10544	0.51943	3.35483	1.58484	2.21562
1940	178	81	196.49004	1.58855	3.03239	2.16108	14.87205
1941	178	82	197.89827	0.32459	2.39173	1.40550	18.66677
1942	178	83	196.07852	1.69636	5.23940	3.06730	25.01556
1943	178	84	195.99539	2.36688	6.56033	2.34038	16.92561
1944	178	85	196.79901	1.50561	3.84581	3.07528	4.93198
1945	179	78	212.11598	187.31963	2.93722	2.40278	0.06903
1946	179	79	215.86787	184.98856	2.14704	1.79866	28.23324
1947	180	78	304.10068	155.25055	7.14867	3.34679	1.62931
1948	180	79	305.17105	156.05707	7.60967	3.16671	2.48009
1949	180	80	306.00784	156.05936	8.01864	3.33559	0.11863
1950	180	81	306.27615	156.89552	7.03698	3.21856	10.53814
1951	180	82	306.47791	156.01422	6.86623	3.30270	7.18738
1952	180	83	306.14929	156.05562	7.09307	3.49032	1.50962
1953	180	84	305.51010	155.92450	6.65334	3.17326	9.89440
1954	180	85	305.21771	156.00229	7.34898	3.17592	0.53309
1955	180	86	305.39319	155.97798	7.12435	3.15278	16.54973
1956	180	87	305.19360	155.94833	7.56716	3.26662	5.02040
1957	180	88	305.28192	155.85655	7.81473	3.21373	8.31505
1958	180	89	307.10999	155.17738	7.36650	3.29396	8.25770
1959	180	90	306.07288	154.97261	7.58928	3.28395	21.83793
1960	180	91	306.25015	155.04324	7.09332	2.92132	1.57544
1961	180	92	307.57559	156.64044	5.98734	3.01431	15.05223
1962	180	93	307.04523	157.12338	7.12708	2.94006	2.49207
1963	180	94	307.17749	157.13103	6.35667	3.08060	14.87407
1964	180	95	307.25476	157.11598	6.57253	2.63525	0.44237
1965	180	96	307.32736	156.96989	6.27424	2.67235	12.35994
1966	180	97	308.23260	156.21153	5.59534	2.71733	9.66250
1967	180	98	309.26413	156.87025	5.94492	3.33387	17.50605
1968	180	99	308.12076	156.78340	7.49434	3.09759	2.22915
1969	181	78	310.64322	147.22801	6.47014	3.44930	2.13963
1970	181	79	310.48807	148.47163	5.30231	3.78726	1.25191
1971	181	80	311.57321	148.11528	5.82089	3.52324	7.79782
1972	181	81	311.71439	148.14070	6.10275	3.22078	2.12014
1973	181	82	311.73309	147.04178	6.46702	3.34913	8.22421
1974	181	83	311.69858	147.95027	6.43477	3.29592	1.73103
1975	181	84	311.95792	147.90410	6.91016	3.56774	5.50660
1976	181	85	311.73578	148.26567	6.11923	3.43744	8.19137
1977	181	86	311.44568	148.15553	5.67063	3.35454	12.87582
1978	181	87	310.13837	147.24455	6.58109	3.75083	0.20901
1979	181	88	312.79584	148.01738	6.72463	3.35490	9.49102
1980	181	89	313.57901	147.56934	5.53006	3.18555	8.55703
1981	181	90	312.87714	148.19243	6.66467	3.57482	2.28653
1982	181	91	314.45001	149.31769	6.25637	3.63942	13.31375
1983	181	92	315.46210	151.24181	5.79036	3.21616	19.02675
1984	181	93	314.55231	151.45009	6.08445	3.74155	14.26696
1985	181	94	314.67542	152.34097	6.47132	3.80319	17.99643
1986	182	79	230.37813	43.76125	4.00060	2.23525	6.46314
1987	182	80	230.77252	44.35743	6.55881	2.35893	13.49564
1988	182	81	230.20091	44.27782	4.17477	2.03518	2.42682
1989	182	82	231.20894	45.26384	5.35276	2.62992	6.33396
1990	183	79	245.35941	63.76872	3.32350	2.78162	0.41257
1991	183	80	243.76534	64.29618	2.10588	2.04783	6.68714
1992	184	80	198.93225	239.30377	11.91464	3.97675	4.09456
1993	184	81	199.01129	239.30252	10.69531	3.59259	15.54908
1994	184	82	199.76521	240.64015	11.53397	3.74207	5.72118
1995	184	83	198.39508	239.91963	11.52614	3.76783	4.05507
1996	184	84	198.72244	240.61180	12.59674	3.59553	10.56225
1997	184	85	198.88931	239.28632	10.89318	4.14856	0.58084
1998	185	80	265.05112	12.99253	2.42071	1.76720	7.61696
1999	185	81	263.88733	12.01329	2.94850	2.85427	1.83437
[truncated: 188 more rows]
