# Supplementary material for: Real-time precision opto-control of chemical processes in live cells
Source: Nat Commun. 2022 Jul 27;13:4343. doi: 10.1038/s41467-022-32071-z (PMC9329476; doi:10.1038/s41467-022-32071-z)
Supplement: Supplementary file 16 — Source Data [file 41467_2022_32071_MOESM16_ESM.zip › Figure 4/area SRS intesnity analysis.xlsx]

## Sheet: Sheet1
1	6	0.02933	0.00749	0.01958	0.03999
2	36	0.05913	0.0325	0.02131	0.16
3	25	0.03596	0.01195	0.01951	0.06149
4	23	0.04674	0.01659	0.02067	0.08177
5	15	0.0377	0.01299	0.02247	0.06555
6	7	0.03513	0.01094	0.0244	0.05499
7	42	0.07127	0.039	0.01996	0.15105
8	19	0.04155	0.02064	0.02112	0.09239
9	27	0.06312	0.03143	0.01951	0.12504
10	15	0.0512	0.02035	0.02041	0.09272
11	11	0.04212	0.01705	0.02112	0.06709
12	7	0.03161	0.00376	0.02582	0.03541
13	15	0.04329	0.017	0.0217	0.07656
14	20	0.06052	0.02446	0.02176	0.10295
15	12	0.03904	0.01578	0.02086	0.07449
16	6	0.03686	0.0126	0.02595	0.05557
17	21	0.05082	0.01617	0.02337	0.08048
18	21	0.04564	0.01896	0.01996	0.08145
19	37	0.06429	0.03859	0.02202	0.16431
20	15	0.05585	0.02424	0.02228	0.09207
21	32	0.05918	0.0325	0.01945	0.13766
22	22	0.04624	0.01717	0.02209	0.08364

## Sheet: Sheet2
	Area	Mean	Stdev	Min	Max	IntDenRaw IntDen
1	6	0.03805	0.02482	0.00161	0.07018	0.22831	0.22831		0.22747	0.03791
2	38	0.09099	0.03016	0.03651	0.15645	3.45756	3.45756		3.45224	0.09085
3	26	0.05204	0.01286	0.02582	0.08325	1.35316	1.35316		1.34952	0.0519
4	23	0.08393	0.02569	0.04385	0.13991	1.93043	1.93043		1.92721	0.08379
5	15	0.04926	0.02018	0.00625	0.07082	0.73887	0.73887		0.73677	0.04912
6	7	0.03089	0.01623	0.0103	0.05988	0.2162	0.2162		0.21522	0.03075
7	42	0.11295	0.04779	0.02781	0.21665	4.74402	4.74402		4.73814	0.11281
8	19	0.06224	0.0166	0.03992	0.09246	1.18254	1.18254		1.17988	0.0621
9	27	0.1178	0.04211	0.01674	0.18877	3.18071	3.18071		3.17693	0.11766
10	15	0.05123	0.02116	0.00489	0.08763	0.76849	0.76849		0.76639	0.05109
11	11	0.05766	0.02508	0.01732	0.08454	0.63425	0.63425		0.63271	0.05752
12	7	0.02642	0.00929	0.01268	0.0394	0.18491	0.18491		0.18393	0.02628
13	15	0.03759	0.01785	0.01114	0.06619	0.56381	0.56381		0.56171	0.03745
14	20	0.06955	0.02002	0.02678	0.10495	1.39108	1.39108		1.38828	0.06941
15	12	0.03794	0.01251	0.00831	0.05595	0.45532	0.45532		0.45364	0.0378
16	6	0.03267	0.01461	0.01519	0.05048	0.19605	0.19605		0.19521	0.03253
17	21	0.08325	0.02446	0.0367	0.1269	1.74829	1.74829		1.74535	0.08311
18	21	0.04538	0.02282	0.00457	0.09155	0.95301	0.95301		0.95007	0.04524
19	37	0.08501	0.03872	0.00985	0.15735	3.14523	3.14523		3.14005	0.08487
20	15	0.05484	0.02238	0.01481	0.09194	0.82257	0.82257		0.82047	0.0547
21	22	0.05227	0.02488	0.0121	0.11814	1.14984	1.14984		1.14676	0.05213
23	2115	0.00014	0.01008	-0.03084	0.03419	0.3012	0.3012
