# Supplementary material for: Real-time precision opto-control of chemical processes in live cells
Source: Nat Commun. 2022 Jul 27;13:4343. doi: 10.1038/s41467-022-32071-z (PMC9329476; doi:10.1038/s41467-022-32071-z)
Supplement: Supplementary file 16 — Source Data [file 41467_2022_32071_MOESM16_ESM.zip › Figure 7/Area analysis summary.xlsx]

## Sheet: Treated with PST
	Frame									Mask of Mask of Mask of AVG_Stack-7	3	1616	538.667	25.25	255
	T1	1616		T1 AND T3	1024					Mask of AVG_Stack-10	5	1378	275.6	21.531	255
	T3	1378		T3 AND T4	1036					Mask of AVG_Stack-9	4	1453	363.25	22.703	255
	T4	1453								Result of Mask of AVG_Stack-5	3	1024	341.333	16	255
						592	342			Result of Mask of AVG_Stack-6	1	1036	1036	16.188	255
						354	417
		0.633663
		0.743106				0.366337	0.248186
						0.256894	0.286992
		0.751814
		0.713008
	T1	349		T1 AND T3	29					Mask of AVG_Stack-11	15	349	23.267	2.424	255
	T3	345		T3 AND T4	28					Mask of AVG_Stack-12	13	345	26.538	2.396	255
	T4	153								Mask of AVG_Stack-13	7	153	21.857	1.062	255
						320	317			Result of Mask of AVG_Stack-7	10	29	2.9	0.201	255
						316	125			Result of Mask of AVG_Stack-8	10	28	2.8	0.194	255
		0.0830946
		0.084058				0.916905	0.918841
						0.915942	0.816993
		0.0811594
		0.183007

## Sheet: Non treated
									Frame									Mask of AVG_Stack-3	5	1137	227.4	7.834	255
									T1	1137		T1 AND T3	758					Mask of AVG_Stack-4	4	1144	286	7.882	255
									T3	1144		T3 AND T4	675					Mask of AVG_Stack-5	4	990	247.5	6.821	255
									T4	990								Result of Mask of AVG_Stack-3	3	758	252.667	5.223	255
														379	469			Result of Mask of AVG_Stack-4	2	675	337.5	4.651	255
														386	315
										0.666667
										0.662587				0.333333	0.409965
														0.337413	0.318182
										0.590035
										0.681818
