# Supplementary material for: Real-time precision opto-control of chemical processes in live cells
Source: Nat Commun. 2022 Jul 27;13:4343. doi: 10.1038/s41467-022-32071-z (PMC9329476; doi:10.1038/s41467-022-32071-z)
Supplement: Supplementary file 16 — Source Data [file 41467_2022_32071_MOESM16_ESM.zip › Figure 8/Trajectories and analysis/200 frames 101-200 maxd APX only.txt]

0.307980841611942
0.147852935716543
0.526399813544799
0.444258679712618
0.525148303339162
0.469998794147386
0.320988567553426
0.242210249989547
0.188126890422396
0.534774827474142
1.08575684432565
0.371352018710010
0.342077261009847
0.194223524064414
0.113173094417357
0.626486580223391
0.649563145891144
0.157601821372724
0.153582092706149
0.309535214151800
0.248094088805034
0.220801569287898
0.319699585548681
0.0837080318726970
0.935927175051563
0.374234555993965
0.389761571348436
0.485976107746050
1.16572949130577
1.19064149516133
0.271679113845725
0.337190125745108
0.215606810885000
0.436241669949125
0.254612163299399
0.305645843583713
0.297287656151411
0.229605875578135
0.306358902759495
1.08057322287756
0.436991605640202
1.51989732396633
0.103585112829982
0.709192347674452
0.486306278491241
0.694886386469039
0.891677651396513
0.194797634995911
0.780517454128990
0.463708167816786
0.274493006468288
0.979365646375249
0.523674301928213
0.644771318996122
0.164779874074474
0.411075233990081
0.259995342265972
0.316358718229798
0.353255273845981
0.189089485958371
0.351916365348358
0.706618910375319
0.282494531274501
0.239047065031136
0.479142664036506
0.806189662858560
0.485338892012581
0.323110842436461
0.375405352119546
0.219808026468552
0.209304960524111
0.306472941872526
0.141781567913459
0.451877309122729
0.254184092342537
0.149850675674153
0.196301884096920
0.289009675443573
0.216726951715748
0.288227230670525
0.351732021288934
0.185111885355857
0.482694693569342
0.258344400365093
0.475421743718143
0.281607828371302
0.571943825301051
0.347767278650537
0.232110157037557
0.161857262116965
0.354325439391529
0.415908813683961
0.228578473395901
0.228432215985399
0.629999929285712
0.670493530841277
0.363952366388790
0.795712497137002
0.513983830290408
0.592207693719021
0.288460488108857
0.295498070552077
0.369372379178521
0.340703258716441
0.308352162632273
0.194930484532307
0.156246272915547
0.383615643580918
0.542468166900143
0.196402395606574
0.220160272983115
0.512272347096737
0.482032883629320
0.236080910918272
0.208211163245397
0.222103443467227
0.180564898582200
0.185212915316401
0.233011651210833
0.529097324223060
0.201537010248739
0.581401253868615
0.347234054925494
0.499296615350033
0.711334277115902
0.264294558400283
0.363831576007362
0.177966415090039
0.210690941903062
0.528059045562142
0.564244863335060
0.439721137540601
0.331929529418520
0.304176793493521
0.403471967427726
0.267097802312186
0.374645699428140
0.215231570639626
0.501858827659729
0.338521693544149
0.853724160194614
0.223950998658189
0.386967096275641
0.244427092810925
0.203823137302908
0.194801294143546
0.287469523949930
0.416185311730243
0.349401328560725
0.262624934840543
0.173907249417613
0.134294024066599
0.418355404052583
0.154968736524501
0.121424643297810
0.359768231643651
0.793351286442520
0.328758851439774
0.396167129504708
0.652409000551035
0.549144283499333
0.130938092242099
0.340764911926096
0.0991701174749723
0.311683150170170
0.279682714696490
0.428260562391635
0.165043535165724
0.209219726842380
0.308565377351383
0.241188481068229
0.549975684644332
0.423948923928343
0.110086924291671
0.310282019137428
0.274309089349956
0.198617276438883
0.210294104767584
0.200965244010007
0.164471250983266
0.157533039391742
0.264229485485629
0.249836060847907
0.151378876333523
0.298269790122965
0.437577417721710
0.548181673717756
0.271883624552858
0.303378345964242
0.597795609552295
0.393467905806815
0.819828199380821
0.261056476648253
0.278687931923862
0.185577839463659
0.316770237238286
0.281107245370874
0.0870590799400023
0.339984050508255
0.351444203537346
0.257214473348605
0.276902021661093
0.304831806903414
0.449875602805931
0.710005624907294
0.468377847469326
0.320264630110790
0.296661420646501
0.201830172174531
0.184167534598260
0.0717672550680317
0.172596301814380
0.153962855585366
0.0792844833495171
0.234135531904066
0.136203664047633
0.460364295965708
0.170809899596013
0.512480610755177
0.576060479637337
0.815972783921130
0.295581498913582
0.210692306693910
0.476222454006529
0.255762344570111
0.620273503303180
0.163706462303722
0.250370893076651
0.705432148402664
0.501753947069677
0.340228189308293
0.281357345914409
0.383702627043392
0.652469368246510
0.109422013324559
0.468632074126387
0.986877364873671
0.0780480083025808
0.555841923571802
0.364778704559353
0.324669820125000
0.197355204643808
0.140515942511874
0.230421672808787
0.153315310390056
0.174530050421125
0.168131875918873
0.210377671106038
0.173431494544677
0.143035230625186
0.449822602033290
0.324818590908834
0.103368673204215
0.132935148850859
0.443978209938279
0.192150084309114
0.175744652550226
0.192697314200278
0.183344933117881
0.178925885215081
0.230036285181274
0.141535323152913
0.744366517583914
0.282296603061389
0.266762975691905
0.668584273970005
0.118306463475163
0.322012919150767
0.164287968214350
0.449040594267380
0.548037676259584
0.213769836974256
0.278830283864577
0.162370800638539
0.246071060468310
0.193526119167417
0.553310638339803
0.326295878153553
0.114433752450924
0.220539614808770
0.164985490271114
0.119643584449814
0.261726329015634
0.333710400347365
0.202746889495252
0.121468562599545
0.314119856105914
0.102818648600339
0.547705845961134
0.442267408362859
0.379383382872788
0.152440181710729
0.0526383833338369
0.372988243380405
0.0917534440770451
0.257182035336842
0.666900753036011
0.437658904856284
0.262989440282305
0.131258636287296
0.110068381018347
0.616000376379755
0.166299933854469
0.200735310795084
0.529471682812216
0.252289119860530
0.339786439105506
0.398269535114098
0.325027620364793
0.164996020861111
0.242114285823865
0.270827108133585
0.347535078661134
0.123315896785451
0.397508981785318
0.774726074557969
0.124645061274002
0.477284128585898
0.207992044559403
0.175259835672638
0.331983247770124
0.423131130738451
0.375408642548357
0.130270328931806
0.295520588115278
0.247531874311166
0.267709111163590
0.273705907133917
0.104470618357508
0.270562169750318
0.214475457337197
0.164498384794501
0.222440038886886
0.454615185404096
0.119972396825269
0.138423452492701
0.192715115131117
0.304655118125396
0.326909437000524
0.222103534640940
0.0829111536525695
0.217867545311366
0.168981201617225
0.529594582487397
0.214421274364275
0.569763671797351
0.690036814235298
0.612101671701687
0.444603516180432
0.301387156494765
0.190409820387499
0.219358194740929
0.388109146632746
0.586811594977466
0.186186856947530
0.325729347311537
0.137724144941984
0.260128415402856
0.180685798556499
0.272281460992116
0.394166967794107
0.198658074590487
0.375184093612720
0.254432562774503
0.131164710574145
0.217063450861725
0.213983323181973
0.222727235200364
0.175255167684152
0.149694486872429
0.213436228649215
0.220320165441114
0.183252553597490
0.182574511090678
0.137851563647280
0.167397508045968
