# Supplementary material for: Real-time precision opto-control of chemical processes in live cells
Source: Nat Commun. 2022 Jul 27;13:4343. doi: 10.1038/s41467-022-32071-z (PMC9329476; doi:10.1038/s41467-022-32071-z)
Supplement: Supplementary file 16 — Source Data [file 41467_2022_32071_MOESM16_ESM.zip › Figure 8/Trajectories and analysis/200 frames 101-200 maxd.txt]

0.834450690274746
0.405538402127346
0.413199262584047
0.636868674453376
0.474645631181832
0.426191396088658
0.296444999620503
0.357062747426833
0.603338848823777
0.299603835923373
0.265596831494656
0.308755425053554
0.420852789583246
0.655061746402581
0.759971516374132
0.684652662304033
0.139064562344260
0.427470024212223
1.16625389709960
0.513997784917409
0.525530861891095
0.568304000513810
0.220461149638659
0.440873044991413
0.617048191310857
0.160827783980259
1.08049579369843
0.532416160723923
0.346481555353241
0.835861630714079
0.436593552861239
0.607010502792169
0.386880438507815
0.379736376187480
0.334477102355304
0.274948099829768
0.685348156268040
0.537093917764854
0.129491360715687
0.117577516983478
0.248176725741961
0.511107789218673
0.628066539548160
0.648341959771230
0.167871714413119
0.142407333027482
0.306819028907921
0.244220750346894
0.227100533024474
0.267638043820379
0.932258664963753
0.376589941448256
0.243613691733450
0.190649339101923
0.470845474651716
1.25756266046667
0.602044093817056
1.21069231706491
0.406614242987135
0.139949305464511
0.219693889764828
0.877975869429225
0.278693904669622
0.268206040200439
0.322662941163064
0.898055848653078
0.274297395722237
0.808229154262577
0.231107891037930
0.484375560180322
0.294060425423075
0.513974146139671
0.315914974004083
1.54204112425707
0.437756225312675
1.48970418540058
0.191741847545078
0.671471736784209
0.326814983897618
0.751875890423413
0.676555352059240
0.511941724222592
0.275855388201862
0.714509138430013
0.184432487647920
0.740458491611786
0.456265099256999
1.36779569658630
0.650324792238465
0.909212945354388
0.466810783294471
0.507734056765940
0.498630443113936
0.819749470814102
0.472863203262846
0.671776862730474
0.156611378896937
0.659053285326763
0.482292021497348
0.135562020123633
0.580658385369574
0.550426674953167
0.249394222266677
0.314164991843459
0.544744655779200
0.942764176504390
0.194891150389132
0.343746773366676
2.91080498350542
0.355088005570449
0.654279201870274
0.357530593096593
0.202214538794816
0.193378419943900
0.497179461060088
0.276558694855178
0.319352429300294
0.449923970577252
0.616259784587637
0.159333174511778
0.305202261623335
0.0903309515061153
0.328341413775359
0.0643819011834842
0.334061887978859
0.540283912864338
0.565461942485965
0.429016217525630
0.530407637388452
0.198568332067328
0.415845445568422
0.119983468861337
0.222438509480711
0.339135286279678
0.365932263813945
0.487911449445491
0.350015773930260
1.50103083039623
0.147874929923908
0.344549493251695
0.0830151335600905
0.252121165513725
0.430834314789338
0.0896987608610101
0.202304505634451
0.257358851606079
0.164726309374064
0.421414118652901
0.521604113672431
0.450278877585881
0.739834269279275
0.486883638357254
0.550151802414570
0.323647520769121
0.382331069754996
0.748976112102382
0.274066255675522
0.276275608043853
0.587993391544497
2.95368806003613
0.373079484962657
0.199360868778204
0.661669355871951
0.416695548572339
0.282838657188157
0.502244675432203
0.189441299087605
0.525400544346880
0.300128747373525
0.240265446953988
0.571932176748257
0.189661520873370
1.06503280724116
0.227116511288808
0.358643506842101
0.738508747206154
0.378264700177005
1.13206476298841
0.365425724463948
0.182666435340485
0.431427642716598
0.268690579849759
0.475902443889501
0.196717539889049
0.414052529276176
0.294258065819784
0.170024888178171
0.422892493785358
0.0728153953501613
0.326495216810290
0.100425160194047
0.301032618332298
1.21747706163196
0.131994136233396
0.425060634027666
0.171466818072769
0.301909021064294
0.393825685297440
0.387706012978909
0.623623605711010
0.114765528361087
0.457554910475235
0.304026940418116
0.430679453538241
0.423095465823022
0.0964475038557243
0.150516006457785
0.202416482777466
0.187263357066994
0.886030034310351
0.522874695601153
0.316374105767209
0.290047925005509
0.213235376286394
0.206073862971511
0.426439840188509
0.738881062485703
0.325909237211837
0.497107836691395
0.245502744994836
0.121222650111272
0.378356617492017
0.445434867966126
0.373435986080616
0.119770355263730
0.453449993053258
0.210055295577140
0.428778409554399
0.569529287218840
0.108756686690981
0.109387919351268
0.161935637214296
0.242522948398704
0.481244912804281
0.256514210132693
0.292111066034825
0.270163945225858
0.201283324942731
0.292457143014152
0.168847771676148
0.179874068447899
0.361157900370461
0.414845615741567
0.143435521751065
0.239693132567457
0.314376943811087
0.595088337055937
0.655078550557107
0.447761586784752
0.303612702303443
0.501847699008374
0.658419388004335
0.343849237311934
0.261626547964843
0.129469496793647
0.226557048444757
0.112436261944270
0.459894407989486
0.166749623687730
0.346226525846880
0.235269863986019
0.388346495928572
0.288201585700010
0.418663845346122
0.103025630306250
0.225884670794634
0.567112131769369
0.0745208695601469
0.259931467891058
0.143101075467657
0.362009536338477
1.31226865252508
0.417206695176384
0.0820959852855161
0.151524428723555
0.257268191776599
0.548838418844746
0.506415860829813
0.455964418019652
0.419885062844585
0.512775621982949
0.115385756486664
0.352916521574154
0.275396661744476
0.212652936260000
0.834512036162454
0.212920332988656
0.404788314678178
0.141906485052656
0.398508221370653
0.166148507366152
0.158124775098650
0.117655337745469
0.362219510518137
0.656676740337284
0.594488322004725
0.129307795588665
0.350926896233393
0.298098708652015
0.300823367609631
0.928135807573437
0.431467471775103
0.367090406439610
0.291287958041525
0.488788334558016
0.200578422817610
0.0923781061724040
0.0992449061665161
0.106578013680120
0.132465600440262
0.322967279147593
0.282845487324794
0.166755136952358
1.16334141342944
0.252365151516609
0.174885655500958
0.0854954525106443
0.555343845918906
0.301339528937045
0.249566364921236
0.372781086430092
0.238447437604182
0.111147704429736
0.169211153887680
0.327005088951224
0.127407453471138
0.0730587161124505
0.203392552961017
0.267902200438892
0.355890829468815
0.967629105804492
0.396577879489010
0.375092586570303
0.757026085812109
0.244469771751030
0.853538349050586
0.751902968008504
0.315668504922488
1.03460472669518
0.529561728413222
0.806136636681401
1.31185170686324
0.235412286212933
0.436065556998028
0.334839300112756
0.229572218049136
0.265512279377057
0.299085315587376
0.577376739832840
0.761478639555964
0.406272600602109
0.884112786300481
0.161510585721184
0.554786872321255
0.333098498945883
0.206931314691613
0.480839443161644
1.20355894932488
0.535256036864602
0.697371433312263
0.363652626142037
1.59104067217026
0.523872404789564
0.252714166599342
1.13853098376812
0.110694329123041
0.740705139714852
0.194734982219426
0.434769013155261
0.356419329021308
0.339404617823624
0.412964409120204
0.372491679907082
0.289623328135011
0.347414455657792
0.236508373001888
0.199253577132255
0.448805130652493
0.453258764504338
0.298492174269276
0.371993038241309
0.904631887399511
0.105055870849754
0.151860832672549
0.187147117530567
0.429403129122269
0.410158606638944
0.948761375742081
1.28561857364461
0.138798121384981
0.481497686910330
0.693627781234286
0.535957805988492
0.986951645928005
0.821655979653284
0.0565501591509672
0.617991781256029
0.325245767535872
0.488960922058193
0.355239747776063
0.305311373682672
0.184172306550145
0.365555859616556
0.393614627014801
0.393808346534201
0.135887542475388
0.316206722888681
0.140656496472791
0.147326371366435
0.371210452439045
0.345784228240677
0.309452367417023
0.154082129074075
0.269527762020909
0.161087127977379
0.226144857337061
0.184816813358527
0.189131718386948
0.437551714429274
0.311148444636960
0.178859348371842
0.426049771740345
0.174545295553904
0.167987862954440
0.203047280454577
0.200032182660691
0.121990941466978
0.0669680438716855
0.111655510387978
0.276801200141905
0.169254422098804
0.170186168650686
0.171842692018019
0.316562970986816
0.156644709135036
0.290191487125312
0.656562337101361
0.557522832267881
0.630241680786031
0.554981378606526
0.271281752611561
0.752172694133470
0.203510777355895
0.412657370708438
0.170412308534331
0.279290766227599
0.263444820218580
0.417781376559558
0.240390016847621
0.175410992814021
0.439065763297484
0.262695955431367
0.203687557793793
0.459636132718047
0.275130014720313
0.656115388708419
0.242858525483459
0.180397181796170
0.105092025387279
0.450153423845693
0.175408707024481
0.396889724356781
0.301485559355669
0.520047413607644
0.318455814831507
0.873807997731766
0.471892967207608
0.191110014651248
0.120748106817458
0.323125532417356
0.348423896568533
0.316836061867962
0.137179014430047
0.192955046578210
0.131987907400644
0.285012096059100
0.316371622305162
0.246214620402608
1.02353049119213
0.305726542517984
0.332658944265746
0.547375501461290
0.189022220122398
0.169571201859276
0.311669467224491
0.614184589923913
1.34430673006573
0.269316108875798
0.142668367902630
0.165729910999796
0.169249109894262
0.623638600873938
0.108748158605099
0.769951898887197
0.183318578436555
0.163835452207390
0.426960322512525
0.200884556399938
0.776361790211240
0.323794597391619
0.165892950121456
0.111565518866720
0.570098178386845
0.0874300783483582
0.680651584439498
0.502977285570629
0.127283198027074
0.554385184866984
0.113545371107764
0.288383706890663
0.0581469655270149
0.292036562094543
0.385350216037309
0.433006536786686
0.420999230996922
0.168139969370760
0.0642038830601373
0.252492670190642
0.135805496943240
0.361734464213738
0.138082791469468
0.159341409872011
0.143387428319221
0.319781753231794
0.678519926310200
0.109980478722363
0.0794909428803028
0.967625577431684
0.643663042981340
0.102099555826654
0.0891249056100476
0.218098747589253
0.0654994748070539
0.270492061621040
0.978723057560205
0.448166962637809
0.436552261819820
0.325524625335776
0.291700121700352
0.551367487071916
0.247779464040102
0.0609094573937416
0.521445188778265
0.279148155824109
0.184410153733467
0.551081112087865
0.161527435750095
0.161973622852611
1.29662715138162
0.438399977303837
0.290499660068648
0.501645863632901
0.305835109985755
0.272663641140507
0.376814007303337
0.0839821534613148
0.518960923095371
0.0863742149023650
0.163667666324171
0.319669307253605
0.404779940214433
0.165510464925937
0.171704197386086
0.596776020044370
0.347978689002646
0.179374154492781
0.193603911634038
0.265389383736428
0.373748685883978
0.469509306617025
0.179673634125879
0.462286513430794
0.0569284682737909
0.180376189393168
0.0950948705241254
0.302766661638958
0.352325665826378
0.185933400173286
0.366865005281233
0.123872503002080
0.406207210792719
0.239495259243268
0.196912102218224
0.348062128074861
0.161695739275964
0.248019001288206
0.101252559967638
0.273403424448196
0.0808298212295449
0.486219891921339
0.425251590473216
0.329613287505223
0.134063421185647
0.0750898322011704
0.239009653570729
0.194254049378642
0.113920661866055
0.0844128994881687
0.271949278542893
0.149213160277503
0.698887273957682
0.553824497562179
0.360908079710056
0.250412429603644
0.173931141547450
0.294355549803295
0.0693093500185933
0.518166580261600
0.158863690628160
0.347939231763251
0.0825339748224932
0.153944625109162
0.150136078275678
0.150849289690074
0.0656894580583532
0.379038053234764
0.150801358415633
0.0867773634077473
0.0726705277261747
0.141253157840807
0.155310301332526
0.648811154805464
0.112730380111129
0.101700995570348
0.0794292194346645
0.0770610251683685
0.0888369298208806
0.0643547201066067
0.286779093380253
