# Supplementary material for: Real-time precision opto-control of chemical processes in live cells
Source: Nat Commun. 2022 Jul 27;13:4343. doi: 10.1038/s41467-022-32071-z (PMC9329476; doi:10.1038/s41467-022-32071-z)
Supplement: Supplementary file 16 — Source Data [file 41467_2022_32071_MOESM16_ESM.zip › Figure 8/Trajectories and analysis/200 frames 101-200 speed APX only.txt]

0.0134921731376664
0.0133340804788730
0.0213068336532160
0.0175892370465991
0.0169055263451732
0.0334005160578795
0.0175114668861942
0.0115225019115732
0.0183725542572350
0.0159732890983303
0.0190719522418612
0.0140083284378088
0.0209710115211274
0.0204217585796363
0.00991658916938346
0.0129583833642268
0.0185583808118501
0.0145402014530169
0.0128823183338880
0.0160102643353925
0.0112415658956209
0.0109571541654711
0.0141080809228323
0.00998767213771164
0.0215589536517894
0.0155623746711102
0.0356633658645931
0.0209838841238661
0.0289108202466606
0.0256891526781167
0.0139346530231648
0.0155608253064835
0.0228279245529772
0.0291386100064169
0.0254066810776148
0.0290975488819845
0.0101775250166001
0.00961202935057801
0.0219467857199638
0.0427734180476352
0.0145387772147621
0.0360480005654058
0.0248135518182896
0.0264762833344979
0.0203536520863884
0.0158480832225850
0.0226467850602130
0.0270013737463465
0.0230116981481038
0.0180114995407719
0.0213860743378877
0.0267777780396031
0.0163380838188958
0.0212072142908045
0.00784373019848227
0.0241959559913837
0.00854078318297939
0.0300166940906739
0.0245745607011129
0.0184659406659717
0.0104308508917563
0.0215116697884145
0.0142178768408782
0.0188498843455397
0.0257281536914252
0.0139316530684120
0.0141365516472997
0.0187580625414811
0.0295574968560158
0.0116022432730019
0.0176910452026763
0.0327492197535413
0.0136866318471297
0.0197413579841707
0.0141561690577959
0.0169711355469210
0.0141282758736563
0.0147615104440614
0.0139181738029534
0.0123337356140005
0.0409710175230955
0.0137425124350476
0.0126690549529062
0.0213426003894605
0.0191742499044831
0.0156462454716531
0.0150813376120162
0.0132638946137184
0.0155263659164989
0.0119640879664424
0.0143926843576612
0.0219307195884654
0.0119830613972289
0.0136273198810325
0.0256926581065020
0.0310527849356256
0.0281439335563519
0.0375508576015693
0.0193093018972193
0.0385719350522763
0.0261275869137284
0.0319840116773487
0.0210917502210940
0.0143815528359699
0.0181466575311959
0.0312686720223426
0.0188273674015039
0.0209633523932672
0.0478178341915917
0.0358240611998951
0.0244071539760919
0.0267732403708320
0.0256011440355291
0.0277138063846339
0.0277141744619186
0.0214759180262560
0.0142607935868673
0.0286088413545374
0.0212900784988609
0.0341298700281753
0.0208953901703552
0.0217951368105574
0.0318233667682208
0.0233417413869204
0.0239540334276380
0.0202706669824517
0.0244484669683091
0.0159572876694959
0.0339557148495866
0.0363586888455368
0.0249821368003815
0.0232205618281196
0.0179300202123978
0.0296678013930057
0.0208821460762758
0.0194415229671483
0.0271252976939873
0.0219875496263458
0.0213654651916978
0.0318731763741465
0.0272190971239081
0.0191769839006535
0.0372583258003367
0.0311003645859869
0.0195586422938475
0.0292271310420440
0.0256843052902359
0.0393544101374482
0.0179803760965028
0.0287841183596622
0.0185417443197679
0.0171014734782746
0.0264795785220411
0.0134072861550630
0.0165871083662824
0.0349938184892194
0.0190506141670606
0.0254841693968609
0.0174979069228386
0.0326726151171857
0.0288808479900356
0.0244342462757390
0.0342451459543751
0.0137166271234347
0.0178009723679532
0.0422665659536243
0.0164201045838435
0.0229946628631231
0.0243881331125370
0.0223935691766963
0.0204696825519160
0.0296280553718973
0.0140828861684215
0.0229198668856918
0.0195694846932989
0.0144178408467817
0.0359012185172608
0.0299329435114459
0.0144905071778246
0.0148370788650963
0.0134096887883877
0.0177612370308391
0.0336491905809463
0.0155962384918965
0.0211845004014720
0.0203073415112590
0.0261907566099863
0.0118117802894451
0.0259747168550149
0.0474190468716200
0.0281211890942648
0.0272898248172973
0.0267925158483262
0.0115482074716499
0.0216629599115110
0.0296379109243770
0.0323616762861534
0.0107895184198358
0.0300676514302392
0.0341279857489054
0.0222185984127780
0.0262430449450828
0.0171102165305583
0.0308636510586595
0.0293179403544983
0.0399131647605795
0.0254088294692888
0.0319555409725406
0.0238908582584022
0.0193225058522871
0.00973258701666237
0.0190100477623493
0.0139173677419270
0.0182766333175746
0.0241754946493102
0.0259021262893402
0.0321067420465384
0.0162756770139552
0.0285315421826661
0.0158663008899877
0.0182762773164729
0.0503951088498584
0.0126331488246678
0.0127172582976604
0.0187887696357421
0.0206824949705425
0.0201702697197277
0.0129513908718743
0.0219583294484655
0.0253801883306398
0.0169882059998110
0.0197385507755941
0.0112948537281529
0.0198768158814947
0.0121299228488575
0.0225463531381272
0.0233961051770580
0.00944212778065883
0.0263816812653798
0.0143754775594162
0.0128638726361896
0.0154318811644195
0.00936894845506826
0.0220451566443688
0.0117955468549764
0.0195693202398971
0.0120987876765362
0.0227641683475519
0.0102168041015379
0.00953984259186124
0.0112578694409108
0.0128195666842724
0.0177800066007625
0.0155445905521689
0.0165615688738845
0.0113451918061964
0.00932753239025268
0.0213470992490428
0.0117776535627720
0.0166091449186620
0.0193110337492934
0.0171013834907058
0.0215617511449988
0.0265374590843982
0.0158648453724364
0.0156945258652124
0.0148556470193451
0.0397025578490751
0.0164692065859948
0.0187222102479519
0.0214800796980115
0.0111647706605497
0.0106324204280843
0.0129523514371966
0.0110222935915097
0.0195653655308760
0.0179796992776459
0.0112949005281393
0.00855883177553749
0.0134234098561615
0.0121819824982790
0.0115121413643617
0.00850969830793730
0.0200118907452279
0.00992456559496107
0.00725114143688275
0.0156607113121557
0.0111766567921543
0.0172527865487004
0.0196592235479469
0.0190447251192050
0.00812850025191454
0.00778734593182274
0.0174157233527544
0.00726614985502969
0.0219632869832006
0.0246422577767279
0.0243374104867581
0.0362232261293136
0.0240674327003795
0.0153693246025545
0.0252730723200266
0.0212180041437358
0.0236005862922989
0.0223655417498515
0.0307687253422553
0.0194040602829457
0.0316472708709163
0.0347135487974251
0.0192302923008554
0.0237467478123453
0.0171086719475025
0.0261246604956039
0.0190629251301107
0.0327656038195691
0.0318108635759980
0.0237118365057009
0.0202477166041671
0.0139324815207752
0.0320211680119913
0.0188958662854035
0.0223871046195169
0.0225688993158734
0.0132419389806381
0.0343712111843923
0.0129831123524447
0.0170221239618393
0.0246665518718486
0.0228721525309909
0.0359006312874485
0.0151593098584519
0.0202428778528342
0.0356094345301278
0.0220702154201411
0.0236430044699494
0.0183180586596943
0.0224466188453122
0.0288355755560234
0.0304643256388308
0.0274357749389235
0.0151258657726102
0.0159739238968853
0.0150158808602005
0.0371805286859860
0.0169471348387347
0.0277651617193898
0.0265755414753902
0.0218632768778818
0.0283974641719990
0.0146621534151259
0.0154615345182411
0.0186596118167166
0.0373116475115095
0.0429707779804268
0.0237103599957343
0.0399036990912974
0.0136714630333155
0.0157952163662130
0.0215297310607810
0.0217515222920414
0.0207344199786694
0.0163544967371171
0.0259306019667265
0.0168794088243698
0.0267337400691154
0.0162222951622725
0.0147717766166245
0.0253775333747883
0.0182885327577697
0.0180282889179673
0.0229076671153839
0.0298386111116247
0.0194644260151542
0.0209729824896845
0.0162771973387815
0.0258447597207560
