# Supplementary material for: Real-time precision opto-control of chemical processes in live cells
Source: Nat Commun. 2022 Jul 27;13:4343. doi: 10.1038/s41467-022-32071-z (PMC9329476; doi:10.1038/s41467-022-32071-z)
Supplement: Supplementary file 16 — Source Data [file 41467_2022_32071_MOESM16_ESM.zip › Figure 8/Trajectories and analysis/200 frames 101-200 speed.txt]

0.0124192531575516
0.0227961886046492
0.0291907674722336
0.0126290795488168
0.0154462029781197
0.0122414845857595
0.0193527215193267
0.0156207980802582
0.0192634390450031
0.0314424567335234
0.0164640240921067
0.0133849069974524
0.0165333871842744
0.0215653954722767
0.0211789330217573
0.0217243076537992
0.0110296165943233
0.0153339377506975
0.0196731996569937
0.0195888476169891
0.0159416054484668
0.0190028195569168
0.00896851304048269
0.0269672177281564
0.0145659928517743
0.0138878230382053
0.0179977705917414
0.0124557618586528
0.0178459604560085
0.0171717918871468
0.0147484653656477
0.0238015896857610
0.0117154552049187
0.0195694752610766
0.0158136160292175
0.00927694496959889
0.0192169246322845
0.0164790530309700
0.0108479112264138
0.00898597168154125
0.0106836523389605
0.0365796692350067
0.0119702650188463
0.0117877931439068
0.00904904194855537
0.00914023386463168
0.0138844758472956
0.00962132948407514
0.00949481971123254
0.0110864114295624
0.0193681020536040
0.0138058944946838
0.0400263399277835
0.00895055439461888
0.0196825879060550
0.0266250131806200
0.0236200066476584
0.0240642962983716
0.0235969085935889
0.00858609768123005
0.0178132166602117
0.0249508405805546
0.0128146293872435
0.0116060701418476
0.00775012710193572
0.0262066147388261
0.00967377466477110
0.0226331337474598
0.0156327827093652
0.0227450881116381
0.00861571075211869
0.0141603344735153
0.0156108550041226
0.0268178353271622
0.0133511166192721
0.0348600419041169
0.0246376660029942
0.0254454154217650
0.0133169271504182
0.0524949693660473
0.0146128192984116
0.0136071964190235
0.0106364522696227
0.0425826609024487
0.0268343090177027
0.0258152218454945
0.0149321744907922
0.0233204359524483
0.0217974885685489
0.0253150600998766
0.0216320638791453
0.0147850011383388
0.0176078550848613
0.0220328789328031
0.0172024734642099
0.0206358461217916
0.00640623253963237
0.0165768739203981
0.0108425188852896
0.0138796208571906
0.0305268836353595
0.0177847775092388
0.00789565997348487
0.0258065042483627
0.0227942570197459
0.0261001268339759
0.00782707077254747
0.0105803999479025
0.0402507005850993
0.0105630668588909
0.0192757900334743
0.0127963428452014
0.0134488487546407
0.0169251185462289
0.0108127408156190
0.0141917127019756
0.0116327403738964
0.0172240133378378
0.0208480450474522
0.0151608461414798
0.0108505203388868
0.00721857420395241
0.0208405890046925
0.00987932303267548
0.0127110948545476
0.0284595267451159
0.0210739798387759
0.0121295873195694
0.0182142767917782
0.0101957173462643
0.0144458328321287
0.00905627247278624
0.0107574013243095
0.0206939195127062
0.0129204781865299
0.0156285901889582
0.0205205041477273
0.0248260215039672
0.0108537987902217
0.0300071693039609
0.0107798676882607
0.0145155121036831
0.0171999272113504
0.0102827914408168
0.0107813577629529
0.00747594901388567
0.00994513148729438
0.00969923630765350
0.0322229804884964
0.0179309952225042
0.0179342638275984
0.0182767359314037
0.0169894301716335
0.0104139153200695
0.0158095771748730
0.0294737585467846
0.0140522286712098
0.0112533637648997
0.0195705645124192
0.0259853968849225
0.0144133887911614
0.0123301135914133
0.0194872914902078
0.0211769053147780
0.0182109937220035
0.0221005120003007
0.0123149950691319
0.0134029494695515
0.0152361366136200
0.0140224498036389
0.0182857538972233
0.0118663842626132
0.0294467211693551
0.0178386802622966
0.0156001450444093
0.0218290063920572
0.0124129187690786
0.0283143865087722
0.0317905402607623
0.0105095291406772
0.0131121535211862
0.0182108997577764
0.0139652111718494
0.0194276022118923
0.0355917379137110
0.0203546664181691
0.0137004996744142
0.0199154842318095
0.0110458462375599
0.0116315748330464
0.0113634489574392
0.0267394135209607
0.0358193780976554
0.0146094793950167
0.0204156804227812
0.0196146966729643
0.0245095559573053
0.0198099648711981
0.0237142066976893
0.0210929366033680
0.00836616074678548
0.0288936388944601
0.0197089826435072
0.0176919386571502
0.0314417606149466
0.0176312533023799
0.0113032461550824
0.0162386467452397
0.0230942067934280
0.0290784279941802
0.0297378510416113
0.0160837475299196
0.0258668270332986
0.0234421312740715
0.0203519269680802
0.0197672473425417
0.0347041464494699
0.0226874900389953
0.0184020112474086
0.0131396232896419
0.0252099064396551
0.0137210538495884
0.0223013279619922
0.0196919906724957
0.0134228242486867
0.0205786210470947
0.0236555782565502
0.0216503489900186
0.0184892092887536
0.0130801804969673
0.0122540866308438
0.0129810590661839
0.0201586431587457
0.0308761094953853
0.0152232548921774
0.0157019925760273
0.0224644379549271
0.0134664821073453
0.0176002168069329
0.0179279992772289
0.0119974432581328
0.0105269217304676
0.0261616766141434
0.0145072841085992
0.0157106372946979
0.0173218052233130
0.0211893213469901
0.0225390267932844
0.0298863796166049
0.0166042646830624
0.0155058520949380
0.0495741596467678
0.0179585791423678
0.0146564752630537
0.0160699443119407
0.0127454225418685
0.00830084731132836
0.0197660681366620
0.0117488415740941
0.0188450176462628
0.0324766298009532
0.0266558405751218
0.0175322600463524
0.0124615114882824
0.0114503143205877
0.0269217399489410
0.0283878241713035
0.0111421490963829
0.0191683982774072
0.0195459949757078
0.0175644328851511
0.0257569607690568
0.0121782286393958
0.0105799689553851
0.0114393629808329
0.0184559711156947
0.0300264038920716
0.0215512356608620
0.0612958009552043
0.0335388646376510
0.0137648679051543
0.0158281096833215
0.0256557390990155
0.0252601166606600
0.0302099041558830
0.0172336017249756
0.0185954628501862
0.0194829787662120
0.0143291757217512
0.0244342638120934
0.0117866522113300
0.0229886421979883
0.0100101685262325
0.0125012172349950
0.0231229368264730
0.0248200044074305
0.0169106606508950
0.0161226183985730
0.0148260042065764
0.0206806641300794
0.0264936673588213
0.0200768683119176
0.0336347953820137
0.0173914785294012
0.0323352099306468
0.0179680624746786
0.00612202636820196
0.00835393142620225
0.0179129469746882
0.0150902760225759
0.0198992858639729
0.0282717795202146
0.0243535069014491
0.0547722001379397
0.0306622177657468
0.0200862233566226
0.0115703863141630
0.0338473886967850
0.0240038031326104
0.0392797312503881
0.0434156336866109
0.0289036585615927
0.00710928775469397
0.0174759889318405
0.0387700858698160
0.0171831920741791
0.0144977758613091
0.0140504669316771
0.0101948889092741
0.0146697269490222
0.0207671875308354
0.0148069709218809
0.0136330593301592
0.0210448980572280
0.0119322590708112
0.0254944280784103
0.0156816221331950
0.0140593569113477
0.0262158097277936
0.0183329524551102
0.0231597537312251
0.0271259795318862
0.0156734075077145
0.0146295031100487
0.0132434675910248
0.00917589064705904
0.0158788997142531
0.0210702293303243
0.0148026334739713
0.0184955926122887
0.0253908778992303
0.0164479134047392
0.0197958429722816
0.0244684248543948
0.0112950114996513
0.00947364639410882
0.00984705571286634
0.0208494489306136
0.0159790490943212
0.0152694008022234
0.0140642539153922
0.0201331644908954
0.0179400988337273
0.0114712355334335
0.0189768787609269
0.0128650413761254
0.0345763102818165
0.0151036040756656
0.0275710650266689
0.0162589245302483
0.0162238726354147
0.0336242075311310
0.0199759161833358
0.00988403445353034
0.0150212814425113
0.0139677344523451
0.0101083068769034
0.0231338076221951
0.0135414365091054
0.0210866276768473
0.00953446989814283
0.0220930884711838
0.0136659574410881
0.0108796235491992
0.00748421372029702
0.0147347756149827
0.0143267211872319
0.0168729475996102
0.0179032028912886
0.0109841909929747
0.0186709741746013
0.0241632831083838
0.0163531922620293
0.0218507513429503
0.0247031200732977
0.00649666532573261
0.0190356649196628
0.0143601230878634
0.0154923436272764
0.0121250048642432
0.0120519293692368
0.0123024982203686
0.0194591841812461
0.0187588973537095
0.0144923225422407
0.00789038973063728
0.0248277876353670
0.0100791379328338
0.0149351329310358
0.0109549923525447
0.0155622595721729
0.0171103321891883
0.00740020408891114
0.0199675953836394
0.0102341857092371
0.0132160607519552
0.00741800051159150
0.00734807151610882
0.00945497187627759
0.00969289424330916
0.00897168130185784
0.0149922602188984
0.00925870100346857
0.00732372348507701
0.0116178527268615
0.0110792413184533
0.00745243343270192
0.0156891823252761
0.00559562279984856
0.0121759264076274
0.0177963207873837
0.00855987090987041
0.00701135065366886
0.0172972657274362
0.0137116678391914
0.0186024068716181
0.0182461872012459
0.0492759488282755
0.0380761517050553
0.0194235450074216
0.0133425018294514
0.0193456295111002
0.0197330483063945
0.0404751992052553
0.0110498994421903
0.0232706934624175
0.0129060126408180
0.0265396979541924
0.0177126307991886
0.0133953467155002
0.0170118510297930
0.0152589694641173
0.00915690699137047
0.0135182071359936
0.00856828136730414
0.0264672568501182
0.00933154346381529
0.00899645066715502
0.0114304191673596
0.0148585342669317
0.0138886001087854
0.0250468333134614
0.0148613622935890
0.0112528588614292
0.0102124426148341
0.0341866849443108
0.0101587909164066
0.00834581210277547
0.0196980461144437
0.0118873410647155
0.0125589896190189
0.0117117242821405
0.00550680809960416
0.00748136604418662
0.00731456210842074
0.0117921300383513
0.0148565104848113
0.00499032364717853
0.0264592257032181
0.0226755036761955
0.0151689452693890
0.0139553427431827
0.00823593872708158
0.00912068365579959
0.0134540356165752
0.0183917725702997
0.0306880116871429
0.00778783270186029
0.0109138446330221
0.00821171364793924
0.00985171024350263
0.0203646335794769
0.00486236623914355
0.0120621818230828
0.00706082486442593
0.0104299587846413
0.0246891471585298
0.00955201075443771
0.0245626844951988
0.0263092174180654
0.0199326213754013
0.0130123870894809
0.0228925707914088
0.0107387758693825
0.0220152474050810
0.0148644574748178
0.0132801992609944
0.0191434984439283
0.0166755270966951
0.0225446465118924
0.00946436939035444
0.0229403930856331
0.0190491654623563
0.0369234378098392
0.0228520644844802
0.0107031055116760
0.0112103225692754
0.0139748744312773
0.0109602674120539
0.0185078120034193
0.00905909366253050
0.0174381133725103
0.0230339590939365
0.0163783326327385
0.0205040435847199
0.0202614196095991
0.00815671669584948
0.0411640364043101
0.0258051643957514
0.0192496143178959
0.0132092935327576
0.0170409194138600
0.00722211479732171
0.0357739250554334
0.0261756883215628
0.0234853671435184
0.0330791471799313
0.0261504578360928
0.0126115415115790
0.0148190310246736
0.0187633119905619
0.0119402471647005
0.0194623672364532
0.0266946781533576
0.0114598297276769
0.0251954142462854
0.0151162610444217
0.0174887434242586
0.0286328019418872
0.0160950974473317
0.0174536728918758
0.0186950544003887
0.0261830212958390
0.0233172549993791
0.0199152413065895
0.0110273131715589
0.0201399189109721
0.00709524469308921
0.0167451560643755
0.0309258659034702
0.0315898334793493
0.0167161931036815
0.0131544376412326
0.0363254520961653
0.0337705589721732
0.0113549988904625
0.0198392805982069
0.0347308042133889
0.0220481442077351
0.0265899309283460
0.0131885855581162
0.0162813604748490
0.0113071258748884
0.0163551614372306
0.0166263369237672
0.0246553734373920
0.0231468116804581
0.0146666298491073
0.0207053887005265
0.0127736256130832
0.0385578602999695
0.0184039282545346
0.0267783859243477
0.0200585004115166
0.0187036358689247
0.0240623819745371
0.0163228031189481
0.0123931772369306
0.0120321596394024
0.0256479833048135
0.0291567582527644
0.0557785369427774
0.0199405018113188
0.0133237656530070
0.0237458263091335
0.0170633470396058
0.0107862684011420
0.00865106728620019
0.0157900140034873
0.0120142531291316
0.0392811931177573
0.0371191936438303
0.0240283331275078
0.0255278168723539
0.0109839672615427
0.0268265294836799
0.00978458276722982
0.0276660331050687
0.0127540874980810
0.0181679885581843
0.0129347765316969
0.0134939982428848
0.0149845376302661
0.0156129216112430
0.0117883697223528
0.0250113118806511
0.0183678408582109
0.0121859529959931
0.0119099144906008
0.0207113299610249
0.0274461298693161
0.0643729110492555
0.0169475100165911
0.0142728841968582
0.0189670322481115
0.0152877481880314
0.0130530496897610
0.0132891761384865
0.0150802635932512
